# Supplementary material for: Comprehensive Gene Expression Analysis to Identify Differences and Similarities between Sex- and Stage-Stratified Melanoma Samples
Source: Cells. 2022 Mar 24;11(7):1099. doi: 10.3390/cells11071099 (PMC8997401; doi:10.3390/cells11071099)
Supplement: Supplementary file 1 [file cells-11-01099-s001.zip]

Archive with 14 entries (14 files):
- Additional file 1.xlsx
- Additional file 2.xlsx
- Figure S1.tiff
- Figure S2.tiff
- Figure S3.tiff
- Figure S4.tiff
- Figure S5.tiff
- Figure S6.tiff
- Table S1.xlsx
- Table S14-S19.xlsx
- Table S20-S21.xlsx
- Table S2-S4.xlsx
- Table S5-S7.xlsx
- Table S8-S13.xlsx
