# Supplementary material for: Comprehensive Gene Expression Analysis to Identify Differences and Similarities between Sex- and Stage-Stratified Melanoma Samples
Source: Cells. 2022 Mar 24;11(7):1099. doi: 10.3390/cells11071099 (PMC8997401; doi:10.3390/cells11071099)
Supplement: Supplementary file 1 [file cells-11-01099-s001.zip › Additional file 1.xlsx]

## Sheet: LMC
Leeds melaoma cohort (LMC)
Autosomal chromosome genes						Sex chromosome genes
stage I,II,III		stage I,II		stage III		stage I,II,III		stage I,II		stage III
Upregulated in females	Upregulated in males	Upregulated in females	Upregulated in males	Upregulated in females	Upregulated in males	Upregulated in females	Upregulated in males	Upregulated in females	Upregulated in males	Upregulated in females	Upregulated in males
ilmn_1720984	ilmn_1705093	ilmn_1749579	ilmn_1812995	N/A	N/A	ilmn_1654488	ilmn_1685690	ilmn_1661624	ilmn_1742147	N/A	N/A
ilmn_2234517	ilmn_1703477	ilmn_1736670	ilmn_2374036			ilmn_1798224	ilmn_1783142	ilmn_1782558	ilmn_1767015
ilmn_1674533	ilmn_1732810	ilmn_2304289	ilmn_1787529			ilmn_1661624	ilmn_2056795	ilmn_1748116	ilmn_1677827
ilmn_1716471	ilmn_1812995	ilmn_1729095	ilmn_1737663			ilmn_1684956	ilmn_1755537	ilmn_2364088	ilmn_1674343
ilmn_1736670	ilmn_1680104	ilmn_2341132	ilmn_1784884			ilmn_1813240	ilmn_2090059	ilmn_1710136
ilmn_2304289	ilmn_1806386	ilmn_1753271	ilmn_1666553			ilmn_1698470	ilmn_1670821	ilmn_1684956
ilmn_2166457	ilmn_1810832	ilmn_1684653	ilmn_1750967			ilmn_1782558	ilmn_2094332	ilmn_2319424
ilmn_1795739	ilmn_2374036	ilmn_1706478	ilmn_1740572			ilmn_1728870	ilmn_1772163	ilmn_1770895
ilmn_1729095	ilmn_1787529	ilmn_1781966	ilmn_1807540			ilmn_1770895	ilmn_1776195	ilmn_1684873
ilmn_1677652	ilmn_1701248	ilmn_1717294	ilmn_1689836			ilmn_1794392	ilmn_1756506	ilmn_1788250
ilmn_2341132	ilmn_1737663	ilmn_1721758	ilmn_1796976			ilmn_1673275	ilmn_2052438	ilmn_1806473
ilmn_1790556	ilmn_1724407	ilmn_1705477	ilmn_3236498			ilmn_1710136	ilmn_2143383	ilmn_1778956
ilmn_1706478	ilmn_1666553	ilmn_2071826	ilmn_1712475			ilmn_1687484	ilmn_1732039	ilmn_1798224
ilmn_3307906	ilmn_1750967	ilmn_2129650	ilmn_1758400			ilmn_1755419	ilmn_2052433	ilmn_1755419
ilmn_1684653	ilmn_1808779	ilmn_1790014	ilmn_1654411			ilmn_1705218	ilmn_2210199	ilmn_1654488
ilmn_1781966	ilmn_1712475	ilmn_1727855	ilmn_2176063			ilmn_2166831	ilmn_2264634	ilmn_2382648
ilmn_1775853	ilmn_1689836	ilmn_1787275	ilmn_2209045			ilmn_2408440	ilmn_2404951	ilmn_1673275
ilmn_1661806	ilmn_1807540	ilmn_1678919				ilmn_1773868	ilmn_2149793	ilmn_1812503
ilmn_2113340	ilmn_3236498	ilmn_1803291				ilmn_2319424	ilmn_1739587	ilmn_1651643
ilmn_1717294	ilmn_1743620	ilmn_1786377				ilmn_1728540	ilmn_2228976	ilmn_2205050
ilmn_1710064	ilmn_1758400	ilmn_2398039				ilmn_1778956	ilmn_3250196	ilmn_2349071
ilmn_1736448	ilmn_3246060	ilmn_1669259				ilmn_2364088	ilmn_1779475	ilmn_2324202
ilmn_1703913	ilmn_1668426	ilmn_1757467				ilmn_2134176	ilmn_2048223	ilmn_1813240
ilmn_1721758	ilmn_2209045	ilmn_1813120				ilmn_1748116	ilmn_1651456	ilmn_1664348
ilmn_1739582		ilmn_1726636				ilmn_3297945	ilmn_2156971	ilmn_2408440
ilmn_1705477		ilmn_3248844				ilmn_1750409	ilmn_2317524	ilmn_1705218
ilmn_2129650		ilmn_1690708				ilmn_1664348	ilmn_1678260	ilmn_2134176
ilmn_1727036						ilmn_1652006	ilmn_3242632	ilmn_1788793
ilmn_1738578						ilmn_1785266	ilmn_2058570	ilmn_1652006
ilmn_2396148						ilmn_1665717	ilmn_1800421	ilmn_1684017
ilmn_3307901						ilmn_1684873	ilmn_1720947	ilmn_1687484
ilmn_1655906						ilmn_1770344	ilmn_3247525	ilmn_1665717
ilmn_1790014						ilmn_1760705	ilmn_2194108	ilmn_1807968
ilmn_2138856						ilmn_1684017	ilmn_1661523	ilmn_1770344
ilmn_2411897						ilmn_2205050	ilmn_2202368	ilmn_1728870
ilmn_1787275						ilmn_1807968	ilmn_1748182	ilmn_1794392
ilmn_1794692						ilmn_2355971	ilmn_2163538	ilmn_2166831
ilmn_1803291						ilmn_1691926	ilmn_2174266	ilmn_1698470
ilmn_1678919						ilmn_3245550	ilmn_3249050	ilmn_2162564
ilmn_2398039						ilmn_1770053	ilmn_2217056	ilmn_1760705
ilmn_1669259						ilmn_1683609	ilmn_1812328	ilmn_1765355
ilmn_1726636						ilmn_1786834	ilmn_2205022	ilmn_1760180
ilmn_1771238						ilmn_2245686	ilmn_1674343	ilmn_1773868
ilmn_1652160						ilmn_1724341	ilmn_2063254	ilmn_1785266
ilmn_2402558						ilmn_3247732	ilmn_1742147	ilmn_1670308
						ilmn_1806473	ilmn_1709296	ilmn_1786834
						ilmn_1788250	ilmn_1767015	ilmn_1770053
						ilmn_1765355	ilmn_2336306	ilmn_1672807
						ilmn_2394242	ilmn_1700681	ilmn_1724341
						ilmn_1670723	ilmn_1690753	ilmn_3245550
						ilmn_2382648	ilmn_1658123	ilmn_3247008
						ilmn_2324202	ilmn_1677827	ilmn_1670723
						ilmn_1680892	ilmn_2211956	ilmn_1766411
						ilmn_1790518	ilmn_2128923	ilmn_1728540
						ilmn_1766411		ilmn_1779370
						ilmn_1703684		ilmn_1790518
						ilmn_1760180		ilmn_2041971
						ilmn_1788793		ilmn_3247732
						ilmn_2375360		ilmn_1691926
						ilmn_2041971		ilmn_2355971
						ilmn_1651643		ilmn_1750409
						ilmn_1689353		ilmn_2394242
						ilmn_1712250		ilmn_3297945
						ilmn_1730630		ilmn_1683609
						ilmn_1672807
						ilmn_2069912
						ilmn_1671351

## Sheet: TS X_chr LMC
identification of tumor suppressor (TS) genes
Upregulated sex chromosome genes in stage I,II females
probe_ID	official gene symbol	tumor suppresor	source
ilmn_1661624	ARSD	x	https://www.nature.com/articles/s41419-021-04338-8
ilmn_1782558	XG
ilmn_1748116	FAM51A1
ilmn_2364088	FAM51A1
ilmn_1710136	HDHD1A
ilmn_1684956	ARSD
ilmn_2319424	GYG2
ilmn_1770895	EIF1AX
ilmn_1684873	ARSD
ilmn_1788250	LDOC1	x	https://jeccr.biomedcentral.com/articles/10.1186/s13046-015-0265-z
ilmn_1806473	NGFRAP1L1
ilmn_1778956	STS
ilmn_1798224	SMCX
ilmn_1755419	EIF1AX
ilmn_1654488	UTX	x	https://www.nature.com/articles/s41586-021-03903-7#:~:text=UTX%20(also%20known%20as%20KDM6A,mutated%20in%20human%20cancers1.
ilmn_2382648	MID2
ilmn_1673275	TRAPPC2	x	https://www.nature.com/articles/s41419-021-04338-8
ilmn_1812503	PHKA1
ilmn_1651643	ASB11
ilmn_2205050	PRKX
ilmn_2349071	GPR64
ilmn_2324202	GABRE
ilmn_1813240	EIF1AX
ilmn_1664348	PNPLA4
ilmn_2408440	TRAPPC2
ilmn_1705218	TRAPPC2
ilmn_2134176	CXORF15
ilmn_1788793	KLF8
ilmn_1652006	SMC1L1
ilmn_1684017	GYG2
ilmn_1687484	ZFX
ilmn_1665717	EIF2S3
ilmn_1807968	RPS6KA6
ilmn_1770344	INE1
ilmn_1728870	DDX3X
ilmn_1794392	DDX3X
ilmn_2166831	RPS4X
ilmn_1698470	SYAP1
ilmn_2162564	DYNLT3	x	https://doi.org/10.1186/s13058-020-01299-2
ilmn_1760705	POF1B
ilmn_1765355	NOX1
ilmn_1760180	MID2
ilmn_1773868	U2AF1L2
ilmn_1785266	OFD1
ilmn_1670308	GPM6B	x	https://pubmed.ncbi.nlm.nih.gov/33294057/
ilmn_1786834	PRKX
ilmn_1770053	RBBP7	x	https://doi.org/10.1186/s12885-015-1155-7
ilmn_1672807	CA5B
ilmn_1724341	CXORF45
ilmn_3245550	TSIX
ilmn_3247008	SNORD96B	x	https://maayanlab.cloud/Harmonizome/gene_set/E2F4/ENCODE+Transcription+Factor+Targets
ilmn_1670723	MSL3L1
ilmn_1766411	AP1S2
ilmn_1728540	FUNDC1
ilmn_1779370	ARHGEF9
ilmn_1790518	PHF16
ilmn_2041971	CXORF34
ilmn_3247732	U2AF1L2	x	https://ckb.jax.org/gene/show?geneId=8233
ilmn_1691926	HADH2
ilmn_2355971	HADH2
ilmn_1750409	RAB9A
ilmn_2394242	AMMECR1
ilmn_3297945	UBE1
ilmn_1683609	UBE1
	UBL4A
	BCORL1
	TLR7
	NXF3

## Sheet: TCGA
TCGA
Autosomal chromosome genes						Sex chromosome genes
stage I,II,III		stage I,II		stage III		stage I,II,III		stage I,II		stage III
Upregulated in females	Upregulated in males	Upregulated in females	Upregulated in males	Upregulated in females	Upregulated in males	Upregulated in females	Upregulated in males	Upregulated in females	Upregulated in males	Upregulated in females	Upregulated in males
LGR6	CYorf15B.1	SALL3	GPR3	GAGE2D	LOC100505773	TSIX	VAMP7	XIST	FLJ23157	TSIX	GPC3
FAM132A	SAAT1	SCN2B	DNM3	PAEP	TRIL	XIST	NLGN4X	TSIX	TKTL1	XIST	NLGN4X
RDH8	FHAD1	AOM	ZNF689	GABRG2	ITGA11	BMX	BEX1	COL4A6	MAGEA4	GAGE11
NPW	SLC30A8	KRT9	RCN3	RDH8	FMOD	COL4A6		TMEM35	PAGE5	GAGE12D
GLT1D1	STXBP5L	LGR6	LIF	PRR5-ARHGAP8	VAV3	TMEM35		XPNPEP2	PASD1	GAGE4
ESTF	PEG3	SCNN1G	LOC90297	CFAP61	ZNF154	RAB33A		LOC220890		XAGE1D
TSPAN32	CNDP1	MGC35434	FAM81A	HBA1	ASPRV1	RPS4X		NUDT11		BEX5
HOMG2	FLJ38708	KRT19	NR4A3	LOC647582	ACOX2	PNPLA4		HEPH		ABCD1
CRABP1	GRIK3	SLC6A2	EB11	LOC100293156	TNN	ZRSR2		LOC158856		NAA10
CHRNB4	NPTX2	SYNPR	AGAP11	C22ORF34	HOTAIR	ARSD		XG		CDK16
CDA	MRGPRX3	ADRA2B	PLB1	LOC100505888	BHLHE22	GEMIN8		RAI2		ZRSR2
CEBPA-AS1	CEND1	IGSF9	TFPI2	NPW	ALDH1L1	EIF2S3		TMEM47		APOO
MGC5618	FAM81A	ENTPD2	PCSK1	CLDN14	CNTN4	KDM5C		LOC91006		SYAP1
CCL27	LOC641907	GREM2	GPR85	SLC16A6	FREM1	LOC116065		RPS4X		SMAX2
CPN2	HCG4B	TRHDE	CEND1	LY6K	UFS	TRAPPC2		ARSD		LOC116065
OXER1	NFATC2	LPRS2	KCP	LOC152225	F5	SYAP1		GEMIN8		KDM5C
SCZD4	KEL	SYT8	RP12	UCHL1	KRT2	RAB9A		PNPLA4
CCNA1	ZNF689	MISP	RELN	MYO16	CNTNAP4			KDM6A
TCERG1L		KIRREL2	DNAH6	LOC150238	ILDR2			ZRSR2
C11ORF21		TENM2	ADAM11	EPHX1	NTNG1			KDM5C
MGC35338		KRT7	NPTX2	HBB	CYorf15B.1			TRAPPC2
ENTPD2		WNT7B	FHAD1	IDDM12				EIF2S3
TMPRSS6		FMN2	SLCO5A1	MDGA1				RAB9A
MYL9		TCERG1L	VGF	RNFT2
KRT7		LRRC55	PEG3	MICAL1
LU		CRLF1	C4orf5	LOC115312
HSA276359		NPTX1	KRTAP19-1	OSGIN1
TRHDE		DLX3	SPINK1	SMIM1
GRIP2		CDA	WFDC1	DEXI
TUBA4A		NKD2	FLJ38708	FCN3
NOS3L		FLJ13211	SAAT1	RPLP0_3_1146
ELF3		PLEKHG6	RTBDN	VRL-1
IL23A		WNT3A	LOC441601	GSTO1
CACNA1I		PKP2	LOC648732	WIPI1
PRB1		SLITRK6	NAA11	NME1-NME2
RNF152		DLGAP3	DPEP3	CLPTM1
KRT19		LYPD5	CYorf15B.1	UBE2M
ADRA2B		SCN3B		PPP6R1
HAS1		EDM1		IER2
		ALOX12
		IL1RN
		WNT10A
		ILVASC
		FLJ10173
		KCNE1
		RNF152
		MFAP4
		TMEM63C
		TSPAN32
		CDH13
		ASS1
		PCDHGA6
		RHBDL3
		INHBB
		B3GNT8
		SCARA3
		SCN4B
		MORN3
		CEBPA-AS1
		FGF11
		MMP9
		GA
		EFNA3
		LOC102724616
		FAM171A1
		HSD11B2
		OSR2
		COL7A1
		COL14A1
		CYP2S1
		MTUS2
		FGF14
		PID1
		TCF4
		OLFML1
		MGC5618
		C15orf13

## Sheet: GSE53118
GSE53118
Autosomal chromosome genes		Sex chromosome genes
stage III		stage III
Upregulated in females	Upregulated in males	Upregulated in females	Upregulated in males
N/A	N/A	ILMN_1764573	N/A
		ILMN_2319424
		ILMN_1748116
		ILMN_2364088
		ILMN_1778956

## Sheet: GTEx
GTEx
Autosomal chromosome genes		Autosomal chromosome genes
sun-exposed		non-sun exposed
Upregulated in females	Upregulated in males	Upregulated in females	Upregulated in males
ASTN1	SMARCA2	PRPF38A	SULT1C3
LBX1	KIAA1191	BUB3	KRT34
PAX6	STN1	MTERF4	KRTAP1-5
FEZF2	MCCC2	INTS12	KRT33A
AADACL2-AS1	UBA5	KIAA1429	KRTAP3-2
C1orf64	ZNF587	CASC3	KRTAP2-4
TPSP2	PAK1	MDM2	KRT37
PRR4	ATP5A1	NUP160	KRTAP2-1
MAP1LC3C	MRPL35	SAR1A	KRTAP1-3
PHGR1	SFMBT1	VEZF1	RP11-206M11.7
LEP	TMEM62	THG1L	KRTAP4-7
TLX1	BMPR1A	NTPCR	KRT33B
RP11-83M16.4	DNMT1	KIAA1109	KRTAP3-1
BEST2	QSER1	TM2D1	KRTAP9-9
RP11-731K22.1	HSD17B4	FBXL12	KRTAP4-9
ADH6	TCF12	SRI	KRTAP4-6
RP11-83M16.6	STAU2	LLPH	KRTAP4-8
RP1-97J1.2	DCAF12	ELP2	KRTAP9-4
SCGN	HNRNPR	DBR1	KRTAP4-1
GYS2	TXNRD3	HAUS2	KRTAP9-6
MRGPRE	TBC1D4	C6orf89	TCHHL1
SLC6A3	NPTN	ARNT	KRT83
RP3-332B22.1	ARL15	TNRC6A	KRT38
TUBB8P6	SEC23B	ACAT1	KRTAP9-7
TH	ZNF35	METTL14	KRTAP4-12
SLC25A47	OAZ2	CRBN	CPA6
PCOLCE2	PPP3CA	CALCOCO2	KRTAP2-3
RBP4	CES2	AP3S1	KRTAP4-2
UCA1	C9orf3	TRMT5	KRTAP4-3
RP11-554D14.8	PCCB	ARL3	FAM26D
AC018442.1	NSD2	GTDC1	KRTAP9-11P
RP11-554D14.6	CSNK1A1	VPS13C	UGT2B28
RP11-1I2.1	CLOCK	INPP5A	PLA2G2E
RP11-83M16.3	LEPROTL1	MCTP2	KRT85
RP13-870H17.3	EIF2B3	AP2A2	UGT2B11
KCNH6	STX6	C5orf30	KRTAP3-3
GPBAR1	UNC119	MTMR4	KRTAP4-11
SPINK7	C14orf159	RSL1D1	LY6G6D
GDA	ZNF814	BCL2L2	KRTAP4-4
TIMM8AP1	CDK2AP1	LSM11	KRT81
IGSF10	AMN1	GALC	KRTAP4-5
AC008063.2	ZNF236	CAMLG	ACTBL2
CCR3	KIAA1217	MRPS18C	KRT86
MCEMP1	ZNF462	EZH1	KRTAP2-2
SLC7A10	ZSCAN18	GAS6	KRTAP1-1
HRK	ZNF518B	IFT122	KRTAP9-3
CD70	NFXL1	CDC42BPA	KRT35
HHATL	CARNMT1	ZBTB34	KRTAP17-1
GLYAT	ALAS1	TMEM120A	GPRC5D
SOCS1	GNG12	ZNF330	RP11-706C16.13
GALNT15	FZD6	USPL1	KRT87P
S100A12	ACACA	GRPEL2	KRTAP9-8
RP11-83M16.5	LANCL1	SIRT1	HEPHL1
RP11-1223D19.6	DHRS11	ATP5S	KRTAP29-1
FRMD1	ERCC8	SH3D19	KRTAP1-4
NWD2	ELL2	PHF19	DSG4
SSTR5	PCDHB14	PRKAA1	AC106706.1
RP11-39H3.2	MRPL19	EPB41L4A-AS1	PRR9
RP11-597M17.1	CROT	MANBA	LINGO1-AS2
LCE1E	ZNF846	CSTF2T	RNVU1-7
LINC00365	NAA40	PEAK1	KRT39
RP11-433J20.1	ZNF189	CCDC127	KRT82
RP11-54A9.1	SMURF2P1	ANKRD28	AC106876.2
VNN2	WWC1	SBDS	KRT74
IGFBP3	FBXO6	ADD3	KRTAP5-3
FCGR3B	PARP3	TTYH2	KRTAP9-2
C14orf180	KIF2A	ARHGEF10	KRT31
KCNF1	PGAM1	ZCCHC3	KRTAP16-1
HSD52	WDYHV1	CAT	FGF5
HBA1	HSD17B12	ASAH1	TCHH
MARCO	ARHGDIB	ZNF438	KRTAP5-4
RP11-71E19.1	PVR	UTP23	KRT41P
LINC00648	SLC25A15	GALNT4	ZAR1
ADH1A	MLLT11	BBS7	AMBN
MYBPC3	ZNF254	EIF1	KRT27
LBX1-AS1	VWA8	FNIP1	LYG2
LINC01531	ATP1B3	IKZF5	S100A3
RP1-124C6.1	DPCD	LIPT1	MMP3
SPOCK1	CEACAM19	SSH2	PADI3
TMC3	PIGX	SPG20	KRTAP5-11
LCE1F	ARHGEF3	ZNF614	RP11-845M18.6
LCE2D	SMCO4	TMEM192	KRT26
LINC01839	SUV39H2	SWT1	LINC00868
RP11-54H7.4	CHSY1	CCDC59	KRT71
CHRFAM7A	IGSF3	CLN5	TGM6
HAS1	TMEM268	DOCK5	KRT32
CTD-3193K9.11	SPAG5-AS1	CUTC	HIST1H3J
LINC01863	ARHGEF19	MAP3K12	KRTAP9-1
HTRA4	GNPNAT1	FBXL3	AF131216.5
RP11-317M11.1	EVL	IGF2R	SLC38A3
RP11-96L14.9	KIAA1551	FLCN	FABP9
TECRL	E2F3	PLAGL1	C10orf126
SCARNA7	SFXN1	APBA1	OXCT2
RP11-434D9.1	OPLAH	KIZ	U1
OXT	EXT1	SASH1	LINC01460
EPB42	ROGDI	CHURC1	KRT28
ADIPOQ	FANCF	PTPRS	KRT84
ADH1B	ENAH	IFIT5	KRTAP5-7
LGR5	TFDP1	AMOTL2	AC064853.2
RP11-2N1.3	ANKRD50	SP4	CKAP2P1
PLK5	MIR4458HG	RP11-156E6.1	AC090505.5
FABP4	RALGPS2	NLE1	RP11-325P15.2
ELN	IQCG	WDR19	RP11-333A23.4
HSD17B13	PPP1R26	PLAG1	NLRP13
RP11-2N1.2	RP11-15H20.6	TRIM25	NANOGP1
RP11-713C5.1	VWA1	XPC	KRTAP5-6
PRG4	FKBP14	KIAA1143	KRT25
CHRM2	SRD5A1	DYNC2H1	KRT36
RP11-243M5.3	TDRP	ING3	CBLN2
CTB-51J22.1	ZNF544	TBC1D2B	RP11-204L24.2
AC005082.12	LRRC8C	APBB2	PIRT
B3GNT3	FZD3	SYNE1	OXCT2P1
LCE2C	AS3MT	C12orf45	KRTAP5-5
HSD17B14	PIGZ	MAPT	KRTAP5-8
HEPACAM	NEK11	JADE1	HIST1H3C
RGPD2	SIAE	RPL24P2	CHRNA2
HS3ST2	RP11-319G6.1	ZNF844	LINC01698
CIDEC	ZBTB12	CYP2U1	HSD3BP2
BRINP2	DLG4	ABCC2	RP11-143E21.3
HCN1	GMDS	UST	LINC01968
LCE1C	ZNF682	RNF139	EPYC
LIPE	MARVELD3	STK17B	C1orf94
LILRB4	RBM47	SYBU	PIP
HMGN2P15	ZNF542P	SCD5	SLC5A8
LINC00302	ZNF772	SATB2	HPCAL4
SYT13	ATF7IP2	RHOBTB2	CHAC1
AC008753.6	GNAL	CD300A	C1orf168
RP11-142A22.3	ZNF66	SNHG5	KRTAP5-1
CORO6	ALDH5A1	H6PD	CLPSL2
TSPAN8	ACOT7	TPST1	C6orf223
CAMK1G	CYB5A	NUDT16P1	DPEP1
OSR1	AURKC	FAM175A	RNU5D-1
HES5	PLGRKT	RAPGEF4	LINC01207
CTC-501O10.1	TPM3P9	BMP4	ALPI
VGLL2	ANKEF1	OTUD7A	NAT2
KLF14	LPAR6	SLC7A6	KRT6C
SLC19A3	ALDH18A1	ADH5	SPINK13
LCE1D	PPP1R3B	MYH3	CUX2
FCER2	SPIRE2	RNASE4	CTB-147C22.6
SLC47A2	RP1-197B17.3	ZNF699	KRT40
NKX6-1	CDK18	ROR2	KRTAP5-10
FOLR3	AFAP1L2	FAM72B	S100A7A
AC007277.3	RP11-481C4.2	BEST1	IGHV2-70
CSF3R	ARHGEF16	TP53I11	MDS2
RP13-650J16.1	NME4	USP53	SNORD3C
RP11-496I2.5	RP11-568K15.1	S1PR2	DRD5
NETO1	ZNF737	JAK2	ABCC11
TNFSF9	EPHA4	FAM72A	RP11-369C8.1
GALNT8	CAPN11	RP11-428J1.4	IFNE
RP11-94C24.6	FAM84A	BST1	NGB
RP4-555D20.2	MSMO1	TMEM35B	VSIG8
KB-1517D11.4	TRIM14	GAREM2	DHRS2
LYVE1	PALMD	RP11-195F19.9	SHH
HBA2	BAALC-AS1	CELF4	MMP12
OTOP3	TTC30A	CTD-2530N21.4	GJA3
DNAH11	ARHGAP25	AIFM2	RNF182
RPS4XP13	AC093818.1	LRP1	MIR31HG
RP1-140K8.5	TNFSF10	SORBS1	RP1-34B20.4
GDF10	TMEM19	TSSK4	AMTN
LCE4A	CDH24	PMP22	TAT
CD177	HOXA-AS3	TIMP2	LINC01060
LINC01267	PRMT6	FRAS1	U1
PDK4	SESN3	AXL	RP11-728E14.3
LILRB5	CTD-2015H6.3	PIWIL4	LINC00470
CES1	ZIK1	RP11-330O11.3	LRRC3B
RAMP2-AS1	TRPS1	RP11-419I17.1	HHIP
MLXIPL	LRRC56	NAV3	TEX15
RP11-150O12.3	VWA7	PTH1R	LRRC15
BMP3	HOMER1	TSPAN4	FGF18
CYP4B1	LINC00665	MFGE8	C16orf82
SLC11A1	PAFAH1B3	CCDC36	IGHV3-64D
LCE2A	RAB38	SLC45A1	SLC4A1
LCE1B	SLAIN1	GPX8	KRT89P
DRAIC	LY75	RUNX1T1	RP11-480I12.9
RP4-802A10.1	COL27A1	AC005785.5	RP11-881M11.4
SIGLEC1	CMTM1	LPAR1	ABCC12
PLIN2	EHF	RPL7AP10	DLX2
DPP4	HAAO	TRAM2	CORIN
SELL	ACAP1	ECM1	CFAP77
RPS4XP11	GCLM	FMOD	SLC18A1
CRCT1	SYNJ2	MMP14	LRRC31
LCE1A	HOXA-AS2	TACC1	RP11-578B16.1
KCTD8	CSRNP3	NFATC4	SNORD3B-1
FCGR3A	GJA1	ZFAND5	RP11-14K3.7
CYP4A22	LINC00843	MTRNR2L8	AC011738.4
RP11-616M22.3	DSC2	XYLT1	SERPINB4
PID1	TNFRSF11A	ATP8B2	NEU2
HK3	RNF180	NECTIN3	SST
ADRA1B	ENC1	EMX2	COL11A1
HMGA2	SLC2A9	PDGFRB	KRT75
OR7C1	LOXL1-AS1	GJC2	SLC6A10P
AICDA	KIAA1456	GPAT3	IL27
PKHD1L1	RP11-314C16.1	HPGD	GRP
LAMA2	LST1	THBS2	RP11-766N7.3
C6	INSIG1	METTL7A	LINC01738
C3orf36	PINLYP	CYP26B1	RP11-850F7.7
LINC01214	AP1S3	FOXO1	GLYATL1P4
RSPO3	FAM83H-AS1	REV3L	PSPC1P1
NEU4	IDH2	EBF1	SOHLH2
AC008440.10	RP11-9E17.1	RP11-571L19.8	LINC00867
PQLC2L	SLFNL1-AS1	HACD1	RP11-672L10.2
OTOP2	SHC3	FAM95C	DMBT1
RNASE2	RP11-317N8.5	GAS1	RP11-727F15.9
KCNA4	DTWD2	HOXA11-AS	NPPC
WBSCR27	ZNF439	EMX2OS	CGA
UNC5D	NT5C1B	ROR1	FER1L6
RP11-699C17.1	CTD-2516F10.2	SYNE3	RP11-429A20.3
CCBE1	FAM83B	FOXF2	CTB-178M22.1
LCE6A	MAP3K14-AS1	TPT1P9	RP11-160E2.6
TMC2	FBLIM1	AC010980.2	RNU4ATAC
RP4-565E6.1	CADM1	MAP3K8	HAPLN1
ZNF385B	CHN1	RECK	AC003005.2
SCN4A	RP11-613D13.5	ALDH3B1	PSORS1C2
AGTR1	RP11-486L19.2	ISM1	PCDH8
ACP7	CCSER1	ZFP37	SPSB4
FGF9	LRRC8B	SLC19A2	MYPN
LILRA2	RP11-282O18.3	GYPC	AC003958.2
SYT5	ELOVL5	HOXB6	CAPN13
OR2W3	CES3	LAMA3	EGFEM1P
GDNF-AS1	LARGE2	DIO3OS	SLC27A6
LCE2B	ZNF774	SH3PXD2B	IGHV3-21
GABRB2	EHD3	NTN1	UNC5B-AS1
ABCA9	STX1B	RP11-761I4.4	SYCP1
RP11-616M22.12	ACADM	TMEM150C	ST8SIA6-AS1
CADM3	EFNB2	STXBP6	LINC02169
CDO1	SYNE4	FLT4	CREG2
KB-1836B5.4	SLC44A3	NR2F1	KLK2
LINC01918	PCDHB13	FYN	OSTM1-AS1
LCE5A	PLEKHH1	HSD17B11	CAPN12
LILRA6	ZNF135	CDH23	KLK3
SP5	VASH1	KLF9	ADCYAP1
AC004538.3	ZNF415	TWIST2	DCD
HPGD	RAB17	PRDM6	BHLHA15
OMG	B4GALT6	NPR2	PRND
ARG1	LMNB1	TFPI	GDA
CD300LB	RP1-68D18.4	ANPEP	P2RX2
NEFL	CPXM2	A2ML1	ANGPTL7
AZU1	UNC5B	CLEC12B	RP3-468B3.2
PRSS30P	RAB7B	CYBRD1	C4orf22
C6orf15	SPNS3	MEIS3	CNGB1
DMRT2	MCTP1	SLC7A7	VRTN
TIMP4	SIDT1	FSTL3	HTR1D
LPL	DDIAS	FAM134B	RP11-432I13.6
CDKN1C	PPIL1	ACSS3	MUCL1
SMIM24	TBC1D30	CPEB1	CAPN8
COL4A3	TESMIN	DSEL	MMP1
HADHAP2	RP4-740C4.5	RP11-1055B8.4	LMAN1L
PENK	SERTAD4	NTNG2	HIST1H4E
RP11-440I14.2	IL12RB2	GRAP	MSI1
C1QL4	SPA17	RPS6KA2	KIAA2012
PRELP	TBC1D10C	CNTFR	WNK4
CA4	IQCH	ACSM5	SHISA2
NPIPB7	RP11-867G23.8	SLC6A6	RP11-299H22.3
ANKRD36BP2	ANKRD29	DLX6-AS1	KLHDC7A
LINC00681	ZMYND10	VGLL3	LINC02017
LINC00598	MYO1G	SEMA3A	RP11-445N18.5
KLF15	SNCAIP	COL12A1	FOXE1
EEF1A1P11	PARM1	CYP3A5	IGHA2
RNASE7	SDK2	ABCA6	IGHV5-51
NPIPB6	ENDOU	CELF2	NELL2
RP11-804N13.1	RNF207	ZNF727	ASCL4
LINC01358	LRRC17	PPP2R2B	MYCN
DPT	ZNF491	CCDC69	ALDOB
GAPDHS	MIR1244-2	BTBD16	CLEC2L
ANGPTL1	KCND3	IL1R2	FBP1
STAC	TMEM97	CHRD	EXD1
CCER2	ZNF117	RP11-211G3.2	PRB2
LVRN	GLT1D1	ACVRL1	GLYATL2
IRF4	RP11-849F2.5	LAMB1	SCGB1B2P
PPP1R1A	PIP5KL1	RASA3	LINC01508
CD300LG	BARX2	AASS	SYT6
MCOLN3	ZNF671	EMILIN1	ERVW-1
AC139887.4	ACOT4	AC009303.2	COL26A1
RP1-86C11.7	RP11-416N2.4	ADAMTSL4	SLCO5A1
RP11-464C19.3	HYAL3	ZFHX4	AMY2A
SLC7A8	BLNK	TLN2	LAMP5
CYP3A5	WNT10B	FLNC	ANKRD30BP3
RP11-440I14.3	GSDMC	RPL3P7	LDHC
CYP4Z1	CTSC	HOXA13	PLEKHG7
LRRC2	LINC00202-1	RPL24P8	ABCA4
ERVFRD-1	PTPRZ1	MAN1A1	KRT16
RP11-334A14.8	ACSM3	CBLB	BRINP3
FAM134B	FANCA	ADAMTS2	SERPINA1
CACNA1H	GPT	C1S	SLC31A1P1
SIGLEC9	VPS9D1-AS1	GALNT8	RP11-286B14.1
RP11-462G2.1	CA2	CCBE1	C2orf72
ETNK2	RP11-70L8.4	WDR17	CHST2
NCF1B	SLC38A4	GLUL	U1
ATOH8	TMEM158	FTH1P7	RP11-85O21.5
RPS4XP2	BRI3BP	CLEC5A	SYT16
ANKRD53	TNIK	LINC01936	ZNF683
CP	FOXC1	LINC00954	GPR149
FAM13A	STUM	SCN3B	FBN3
ASPRV1	IL27RA	RPL3P9	MMP13
FBLN2	PLCZ1	SMOC2	LINC02028
GATA3-AS1	FZD10-AS1	RPS4XP6	TAGLN3
HRCT1	STARD4	FUT4	KRT6B
ANKS4B	ETV4	ZNF469	RP11-627G23.1
GAD1	PLA2G7	TGFBR3	BAMBI
MAT1A	SLC25A35	ITGBL1	ACAN
CYP3A4	ZNF154	LRRN4CL	VN1R21P
NCF1	RBP5	LRRC2	LYPD6
PDGFD	TTC39A	CADM3	AC073072.5
ANKRD2	LDHD	ADRB1	FIBCD1
RPS4XP14	SH3D21	C1R	CALCB
AC009303.2	RASGEF1A	STEAP2	LHX2
ACKR3	RP4-607I7.1	ANKRD53	SPRR2A
CTD-2547E10.3	RP1-68D18.2	NFKBIZ	DLX1
PTMAP3	RP11-268J15.5	RP11-463O9.9	PRB1
FBLN5	MYLK	PID1	RSU1P2
ADAMTSL4	AGAP2	NANOS1	CALML3
SYT8	BHLHE40-AS1	CPEB1-AS1	PDZRN4
ATG9B	TSPAN11	CLDN11	NOTUM
SLC46A2	CD200	RNF175	KRT43P
NT5C3AP1	PKIA	RPS4XP1	LINC01978
AKNAD1	ADAMTS12	SERPING1	KCNA1
AADAC	PDZRN3	HSPA7	S100A8
COL12A1	C9orf24	MFAP4	NBPF13P
CACNA1E	TMCC2	CD160	ATP8A2
CD68	SRSF12	RP11-540A21.2	RP11-475E11.2
KLK13	S1PR5	LOX	AKR1B15
NCF1C	NUP210	FIBIN	NR1I2
RP11-548P2.2	SYNPO2	DPT	RP1-118J21.5
IRX6	CARD9	NLGN1	CTNND2
HMCN2	RP11-1293J14.1	CD68	HMGB1P24
FOLR2	PON3	TMEM156	RP5-968J1.1
LOR	HIST2H2BE	ADRB2	LINC01561
AC005237.4	SLC5A9	AC004538.3	CTD-3035K23.6
C1orf68	AK5	PPP1R3G	GNG4
PCSK5	PYGM	PIK3R1	RP11-402G3.5
USH1G	AC004837.5	CTH	HIST1H2BH
TNNI3	C5orf49	TMEM71	SMYD1
MMP2	AC074286.1	GPM6A	GJB6
SLC6A12	CASQ1	SIGLEC16	CTD-2223O18.1
ADORA2BP1	LINC01006	AEBP1	OOEP
VASN	SOX7	DPP4	SPATA22
TMEM37	MPZL2	PLPP3	RP11-841C19.1
SLC6A6	AC018816.3	COL6A3	SERPINA11
GPR182	MATK	RP11-126H7.4	ISM2
PLA2G16	CDC25A	SGCA	GPR15
CTSK	RP11-800A3.4	WISP1	RP11-229O3.1
MFAP5	PKD1L1	OSR1	HOXC13
ERRFI1	STAT4	RP4-555D20.2	AC079354.3
SCARA5	FCER1A	THPO	RP11-57A1.1
GSC	NRG1	KIAA0408	ZFPM2-AS1
RP11-343L5.2	SHF	DIO3	RPL7P16
RAMP2	ENTPD7	SYT8	C9orf66
RP11-248G5.9	CDA	PLXNA4	GJB2
MMP14	RP3-468K18.6	LINC00702	RP11-142C4.5
LRRN4CL	SREBF1	TMEM200A	TTC36
PITX2	ACHE	PCSK5	ADAMTS18
RP11-311F12.1	SCUBE2	CTB-16J4.1	RIMS2
ADRB2	RAD54L	ZNF385B	RPH3A
YPEL4	OLMALINC	MCOLN3	KPNA7
DRD2	AC020951.1	AC003986.7	SELENOV
TGFBR3	CLNK	TBX5	HMGB3P9
RP11-1055B8.1	RPL11P3	RP11-124N14.3	FOXCUT
TPSG1	AUNIP	GFRA1	COL6A4P2
THPO	LINC00987	TMEM236	CPLX3
ARHGAP24	HLA-DQB2	CTD-2011F17.2	RP11-597D13.2
ANGPTL6	RP11-142C4.6	IL16	RUFY4
CLDN11	CRHR2	TPSG1	SERPINB3
PLAC8	LZTS1	IRAK3	CCDC187
SLC7A7	KBTBD12	RP11-730A19.5	NETO2
BCAN	RP11-277P12.20	RP11-44N12.5	A4GNT
CD36	RP11-290F5.2	MLXIPL	S100A2
JPH3	FAXC	RP11-175K6.2	PLEKHG4B
CPEB1	SP140	KLK13	IGHA1
PAX9	SOS1-IT1	GSC	HSD17B2
VEGFC	HHAT	RP11-16E12.1	TBC1D30
NOS1	HIST1H2BD	LRFN5	HIST1H4I
ABCA6	NUGGC	MMP2	PCDHA11
PLCD3	GRIP2	FBLN2	PTCH2
CLDND2	RP4-758J18.7	RP5-1028K7.2	FCN2
KPRP	CXCR6	ART4	FOXA1
RP11-670E13.6	C15orf48	OLFML3	MSX2
SIRPB2	PEBP4	RP11-685N10.1	PLPP4
AC006126.3	SLC8A1	KBTBD11	TRPM5
CRISPLD2	CARD18	RP11-481H12.1	PGLYRP2
GFRA1	C19orf45	RBMS1P1	TDH
GLRB	SOSTDC1	LINC00681	GLYATL1P1
PAPLN	SLC23A1	SCG3	DUSP27
NFE2	ATAD3C	FSTL1	ARC
WISP1	EXTL1	STAC	ANKRD20A5P
IRS2	CARD11	RP11-426C22.5	RP11-209D14.2
APBB1IP	VSNL1	HOGA1	SMTNL2
C1QTNF7	FAM228A	DCN	C1orf194
RP11-98D18.3	SLC4A3	HOXA11	KRT6A
C15orf62	RP11-390F4.3	SLC5A2	ZNF812P
PIK3R1	AC093642.1	HSD17B14	TMEM163
PMP22	CTNNA3	MMRN1	CYP1B1-AS1
CTD-2649C14.2	RP11-530N7.3	AC005082.12	CHRDL2
RP11-245D16.4	PYCR1	NPTX2	ULBP1
ITGBL1	PXDNL	FBLN5	PPP1R1C
CLDN16	CTC-526N19.1	MRC1	TMEM132A
LINC00853	SPTBN5	LOXL4	RP11-277P12.20
ECM1	CYFIP2	CILP2	EPHA10
TMEM86A	RP11-17P16.2	ADPRHL1	GFRA3
NAT8L	ADTRP	RPS4XP14	FGD5P1
CTD-2619J13.13	RP11-400K9.4	ACACB	DLK1
CTH	ENO1-IT1	C1orf132	MSLNL
LINC01341	HIST1H2BC	VIT	SAMD5
2001-03-01	ZDHHC20-IT1	FCGR3A	TCF7
RP1-239B22.5	TMEM132A	ALPK2	LINC00605
OSR2	MOXD1	ABCC9	CEACAM7
ADAMTS3	RP5-956O18.2	WASF3	SLC16A9
UST	ZBED3	NFE2	TMC3
NPR3	FGF1	ITGA8	SMPDL3B
ENPP1	CD1A	FAM19A2	GLI1
GPAT3	TESC	RP11-796E10.1	TMPRSS11E
RP11-345J18.2	TK1	CTSK	KRT72
BICC1	ZAP70	MTCYBP18	CYFIP2
SLC6A15	LINC01010	TMEM132C	HTR7
FYN	GUCY1A2	FGF9	APOC1
MAMDC2	MYH15	RP11-181K3.4	PRSS22
A2ML1	MYOM3	LILRA2	CACNG4
AZGP1P1	SLC22A31	STEAP1	DDX43
CTC-591M7.1	ZNF541	RP11-322E11.5	LINC00519
MEIS3	NAPSB	CTC-591M7.1	OTOP1
RADIL	MRAP2	PRSS30P	CTD-2555C10.3
FZD9	EGR2	OSR2	BEST4
TLN2	MYOZ3	LINC00856	ITGB5-AS1
SLC24A4	DCDC1	APBB1IP	SLC4A3
ADGRD1	ELAVL2	TBX4	RP11-54O15.3
RP11-535A19.1	CLSPN	KLHL14	LRRC4
EMILIN2	PON1	ESR1	VTCN1
HS1BP3-IT1	AC073410.1	C1QTNF7	RP5-1185I7.1
CBLB	PECR	TNNI2	GLYATL1
BMP4	LINC01554	RAB6C-AS1	LEF1
GSDMA	PTN	MAMDC2	AGMAT
KMT2E-AS1	STEAP4	NEFL	MARCKSL1
USP44	PLBD1-AS1	LAMC1	FAM83A
ADD3-AS1	ERV3-1	PKHD1L1	RP11-433J8.1
SYCP2L	GIPC3	GPBAR1	SPESP1
ZFAND5	NRARP	NWD2	KRTAP5-9
RP11-120K24.4	PRKCQ	LILRB4	CHRNB4
RP11-277B15.3	SCN4B	GPR182	CYP2A6
CGN	PLD4	CPNE9	UGT3A1
EIF4EBP1	RP11-557H15.3	NKX6-1	LRAT
SPSB1	KRT17P1	SCG2	FRG1JP
LINC00092	SLAMF1	COL4A3	PRB3
DENND2A	CCR5	CRISPLD2	CAPN14
EPPK1	IL33	CH17-13I23.3	EWSAT1
CTB-60B18.10	SLC51B	FBN1	RP3-325F22.5
UBASH3B	GCGR	DMRT2	RP11-728K20.2
RP11-326K13.4	RP11-1094M14.8	KLF15	PRSS53
STXBP6	P2RY2	FABP3	FAM178B
GHR	EXOC3L4	RP11-824M15.3	LINC01088
HOPX	ARHGAP28	CACNA1H	CLDN19
SCN3B	RP4-584D14.5	HIF3A	CTA-797E19.1
CYBRD1	ACSBG1	PIEZO2	S100P
WNT9A	IL21R	MAGEL2	RP11-701H16.4
FSTL3	TRPM6	HK3	RP11-13K12.2
HOGA1	ASB4	C3	CLCN1
KLK1	SPATA46	PRELP	RP11-1399P15.1
CELF2	RP11-234K19.1	IGSF10	BARX2
IL16	TMEM229B	SPP1	RP11-530N7.2
NR2F1	NETO2	ADGRG3	PROC
RP11-77P6.2	SYPL2	LHFPL3	PRSS27
ESR1	SIT1	RPS4XP2	KRT17
NPR2	FGFBP2	RP11-613H2.2	CYP4F35P
REM2	CST6	RP11-707A18.1	RP11-567M16.1
GDNF	RP3-405J10.3	RP11-90K6.1	TESC
RAB3IL1	PRSS22	LINC00598	RP13-580F15.2
HSD17B11	AFAP1-AS1	USH1G	BLACAT1
AC016738.4	RP11-323I15.2	RP11-455G16.1	FAM83A-AS1
PPP2R2B	S100P	HRCT1	SLN
ALX1	IKZF3	NID1	CHIT1
IZUMO4	RP11-530N7.2	SP9	ALX4
KRT23	CARMIL2	HAND2-AS1	RP11-662M24.2
LY6G6C	RP11-832A4.7	MIR200B	SLC12A8
GBAP1	RP13-580F15.2	TTC39C-AS1	ALOX12P2
RPS4XP6	CD200R1	MBL1P	FGFBP2
DFNA5	HS3ST4	PRR4	GCGR
FGF22	RP11-524H19.2	LHCGR	RP11-15I11.3
CYP26B1	TCF7	ABCA9	ELF5
RP11-80P20.3	BTLA	RPS4XP11	KRT73
CYB561D1	RP1-80N2.2	CCR3	RP11-540O11.6
USP2	LAMP3	RPS4XP7	KLK4
PIWIL4	DBH-AS1	RP11-2N1.2	SNX31
RP11-351C21.2	PHF2P2	NKD1	PTCHD4
TWIST2	NME5	DCLK1	DPP6
YOD1	CCDC144B	HSPB7	BTNL2
ISM1	FZD2	RGR	EDAR
SORCS2	RP11-328C8.2	WFIKKN2	NOX5
FAM43A	GATA6	CTC-518B2.9	POMC
NCF2	ZSCAN23	BEST2	RP4-718P11.1
S1PR2	SYT12	SLC11A1	GPHA2
CHRD	RP11-23P13.6	CDCP2	SYT12
SDCBP2	MARCKSL1	CTAGE6	CTD-2017D11.1
SOD3	RP11-104L21.3	LINC01940	GRM4
GBA	ITGAL	CTC-457L16.2	DNAJC6
PRIMA1	CARD17	AC007193.10	PARM1
TSPAN4	ABCG4	LRP1B	RP11-530N7.3
FAM72D	ZNF676	KCNH6	IQCA1
RP11-428J1.4	CD3E	AC007277.3	SLC40A1
RASA3	CCL26	AGTR1	SLC9A4
SH3PXD2B	RP11-567M16.1	RP11-462G2.1	FGF1
MINCR	UHRF1	PENK	NEK10
RP11-334C17.3	HIST1H2AE	KCNF1	RTKN2
ADHFE1	LGALS3BP	CD163	KCNK13
DQX1	TEKT5	SIGLEC1	DLG1-AS1
AFAP1L1	RP11-638I2.2	SULT1B1	IGFN1
CTD-2186M15.3	DDO	ADH6	SCN4B
FST	CD6	RP4-635A23.6	TEKT2
ST3GAL5	HCAR3	RP11-243M5.3	LZTS1
LPAR1	MYL12BP2	RPS4XP13	HIST2H2BB
IGSF22	RBP1	CILP	SSUH2
UBL3	CEACAM7	PCOLCE2	SOSTDC1
LAMC1	CLCA2	CHRM2	ACVR1C
DHDH	FER1L5	RP1-137D17.1	TENM2
PER1	PMFBP1	TBX5-AS1	SNCAIP
PALM	CCDC150P1	CD248	POPDC3
SLC22A1	RP11-480I12.9	CP	C1QTNF12
TLL1	RP11-272L14.2	LYVE1	MISP
TP53I11	CACNA1B	SPX	SHISA9
AC006942.4	STK33	AOX3P	ILDR2
CLN8	FAM87A	CD70	SELENBP1
OTUD7A	TPRXL	ADH4	UPK2
FAM180A	CTD-2636A23.2	KLF14	DACH1
ZNF385C	CD3D	CES1	SLC26A4
CELSR3	TIGIT	RP11-446E24.3	CTD-3035K23.7
GAS1	KRT17P6	ADAMTSL1	LINC00393
LAMA3	PRPH2	LINC01344	DUSP13
KIAA0408	ZC2HC1B	CYP4B1	PTHLH
KCNIP2	AC018647.3	RP11-616M22.12	LIPG
PTPRM	RP11-167B3.2	LAMA2	CYP4F23P
FOXO1	CASP1P2	CALB1	ENC1
GAN	RP1-27K12.4	RNASE2	MYBPC1
CDCA7L	ANKRD65	ADRA1B	RP11-460I13.6
LTK	CD96	HSD17B13	NTRK1
BASP1	FBXO16	AC092652.1	MYOM2
AASS	ZNF503-AS1	LINC01960	B3GAT1
RAB32	U4	TIMD4	RBP1
HOXB7	ANKRD20A7P	AC008063.2	TRPM6
COLEC12	PAX1	HADHAP2	RBFOX1
WASF1	PLIN5	PQLC2L	ERICH5
EMP3	ESCO2	MRGPRE	NPBWR1
KLK11	DHRS9	RP11-83M16.6	PPM1H
IFFO2	CD8A	CD79B	KCNQ5
RP11-218M22.1	MALRD1	SCARA5	COL9A2
SLC19A2	CRABP2	DNM3OS	CTD-2523D13.2
RP11-356I2.4	GJB2	RP11-96L14.9	C10orf82
FAM83G	LCK	BMS1P10	DNAH14
CLDN1	RP11-338N10.3	GPX3	KCNK12
ABCC2	LINC00964	LINC01124	HPN
INSR	RP11-77I22.2	AOX1	FAM49A
TGFBI	TRIL	ADGRD1	RP11-19G24.1
CDH13	CTD-2523D13.2	ANGPTL1	RP11-700H6.4
RP11-304L19.11	SIGLEC10	RP13-870H17.3	TMC4
BEST1	GPR68	EPGN	KLHDC8A
AC025335.1	RSPO4	RP11-2N1.3	UNC5B
TIMP2	RP11-416I2.1	ZNF648	C1orf204
ID3	RP11-701P16.2	RP11-616M22.3	CTD-2007L18.5
OSGIN1	CCKBR	GALNT15	FZD2
RP11-104F15.9	NOX5	HHATL	TPRXL
ATG2A	RP11-284N8.3	RP11-83M16.3	PDZRN3
RGS9	ITK	ASTN1	SEMA5B
CTSF	POU2AF1	SERTM1	RP4-673D20.3
JHDM1D-AS1	TRBC1	RP11-538D16.2	CEACAM6
CRYAB	GVINP1	LINC01828	SLC9A2
RP11-227G15.11	TULP2	GYS2	SH3PXD2A-AS1
ANTXR1	C10orf91	DKK1	TM4SF1
SESTD1	RP11-707O23.1	SLC12A1	RP11-588L15.2
SLC13A4	MSLN	ELN	UG0898H09
SLC29A1	HAS3	SVEP1	AUNIP
MTX1P1	CTC-455F18.1	SPOCK1	AL591893.1
FOXO3	TMEM156	HMCN2	SLC35F3
RP5-1068E13.7	CCDC158	SP5	DLX4
PLEKHM1	PCLAF	C16orf89	LAP3
METRNL	FOXCUT	GRM3	BNC2
FAM72A	SUMO4	H19	BRINP1
AMN	SPAG17	LINC00968	ZBED3
GABARAPL1	RP11-45M22.3	KCNA4	ADGRB1
LIPE-AS1	DNAH17	VGLL2	SLAMF7
2003-03-01	EOMES	PLA2G2A	KRT16P3
SEMA7A	RPSAP36	ADH1B	LINC01252
PRSS8	CHST6	LVRN	SIGLEC10
ANG	KRT17P2	TDRD12	GLT1D1
ULK1	SH3PXD2A-AS1	RP11-83M16.4	CTD-3035K23.3
DSEL	TMEFF2	STMN2	KCNH1
MAP3K8	TF	RCBTB2P1	LY6G6E
AKR1B1	RP13-487P22.1	RP11-453E17.3	AC019181.3
PNPLA2	CCR2	CDH10	LINC00511
OVOL2	PTHLH	FAM103A2P	POU5F2
HPSE	LINC01170	AC112715.2	P2RY2
LINC01003	FGD5P1	TMC2	TNIK
RPS6KA2	BHLHE22	RP11-434D9.1	WNT11
KLHL21	RP1-47M23.3	NETO1	NANOS3
FCHSD1	GLYATL1P1	RP11-713C5.1	NPFFR1
AC099850.1	AACSP1	C11orf87	ALOX15
OCLN	SLC47A1	AOX2P	UCP2
ZNF703	DISP3	LINC00565	LINC00964
WI2-1896O14.1	CTLA4	GABBR2	SOX8
FBXL16	RP11-521D12.5	LINC01028	TMCC2
ALDH3B1	CCDC155	RP11-513O13.1	PKD2L2
FOXP2	AC006262.11	RP11-17A4.2	POU2AF1
ABTB1	HIST1H2BG	FAM169B	LINGO1
ANKRD33B	ADGRD2	MAP1LC3C	ST6GALNAC4P1
IP6K2	SUSD4	ABCD2	CYP2C8
CTC-523E23.11	TRGC1	RP11-597M17.1	VSNL1
LAMB1	CTB-113D17.1	OTOP3	RP4-584D14.5
HACD1	RP5-1142J19.2	RETN	GPX2
RNASE4	KCCAT333	AC019330.1	PDE1C
IGF2BP2	GPR55		DNAH17
PLLP	CTC-260E6.4		SLC44A4
CELF4	FOXE1		MTUS2
WDR19	RP11-380J14.1		GNMT
RP11-81A1.6	SMTNL2		RP11-832A4.7
RP13-516M14.1	CTD-2337A12.1		CTSC
CAPN10-AS1	RP11-115J16.1		C2orf40
PLD6	KRT17		CTC-453G23.5
ZDHHC23	PGLYRP2		PCP4L1
SPATA2L	CLCA4		SPTBN5
LINC00235	PDZK1		AC021188.4
CPM	C1QTNF12		TK1
TNS3	AGR2		PINLYP
FTL	SSUH2		KYNU
IL17RE	C17orf50		SUSD4
YPEL3	TRBC2		MYOZ3
RPP25	CD3G		TTC39A
TPCN1	TPRG1LP1		TMEM178B
AIFM2	SLC16A9		ZNF474
EPB41L3	FBP1		GADD45G
TRAK2	PRKAG3		LTBP2
IRS1	ACRV1		UHRF1
MAFK	RP11-269G24.3		C16orf59
SLC7A1	NEUROD2		TMEM151B
PRKAB2	GPX2		RP11-783K16.5
RHEBL1	ALOX12P2		RP11-120K24.3
RP11-263K19.6	POPDC3		DSC2
DISC1	RP5-848E13.5		WDR66
S100A13	KRT17P3		CTB-1144G6.6
CTNS	CTD-2017D11.1		ADAM23
HSPA12A	LINC01160		SERPINB13
VAT1	LA16c-380H5.3		USP43
CNNM4	COL10A1		PLBD1-AS1
ESYT3	CHI3L2		RP5-1021I20.5
PXDC1	RP11-223I10.1		CTD-2081C10.7
GOLGA6L9	CYTL1		ANKRD65
COQ8A	C2orf72		FOLH1
KIZ	ADGRL3		FZD8
PRX	HIST2H2AA4		EXOC3L2
STK10	KCNK2		DNASE1L2
EHD4	SYT6		MOXD1
STRADB	ACTA1		PRICKLE1
WDFY3-AS2	PTGDS		TRIM36
RORC	RP11-266O8.1		ERBB4
NAGLU	MYBPC2		RP11-142C4.6
SASH1	DACH1		TRPS1
NRN1L	IGFN1		FBLIM1
PPIF	RP11-260N14.1		EFR3B
SMAD3	EWSAT1		CDC25A
HIP1R	SCML4		DIRAS1
CAPS	RP11-442O1.3		APOE
POU2F2	CTD-3014M21.1		RNF152
CITED2	ANKRD30BP3		SDK2
WFS1	MYLPF		RP11-187C18.3
EMX2	BRINP3		LINC00987
CENPT	LINC02026		ACOT7
VPS51	GSG1		KRBOX1
MCOLN1	MSI1		SLC2A9
DISP1	MUC7		CTNNA3
CLDND1	ATP8A2		CASC15
XPC	KRT16P3		MARVELD3
KPNA2P3	ABRA		PPP2R1B
CTIF	LINC01198		RP11-392P7.6
ASL	SEMA5B		LARGE2
AC093495.4	CCR4		SHB
IL15RA	GABRA4		CTD-2540F13.2
WIPI1	RP5-884C9.3		SHF
ADCY2	ITGB5-AS1		RASSF9
CFAP53	LINC01114		SLC5A10
PHACTR1	A4GNT		SPIRE2
PDK2	TRDN		TMC7
EVC2	LINC02030		TSPAN10
SDCBP	SYCP1		HHAT
MEF2D	ERICH5		SLC39A10
RP13-104F24.3	TNFRSF9		ARSI
FLCN	APOC1P1		SBK1
ARHGEF10	AC006262.10		SLC5A9
RGL1	ICOS		RP11-398C13.8
LATS2	RP11-145A3.1		LINC01006
ILF3-AS1	VN1R21P		RP11-282O18.3
FMN1	OXCT2		SYNE4
JADE2	RP11-297C4.6		SH3D21
DGKQ	CHRNB4		VSIG2
BACH2	RP11-525K10.3		ELFN1
SFXN3	TMEM56		RP4-758J18.7
SLC7A6	S100A2		SESN3
TRIP10	SLC12A8		MDFI
TMEM120A	SLC27A6		ZMYND10
MGAT1	LINC02139		TMEM158
ZNF106	PIP		FAM186B
SLC16A5	MUC19		SRSF12
UNKL	HMGB1P24		RP11-540O11.1
FOSL2	ZBED3-AS1		RP11-666A8.13
MYO1B	RP11-486M23.1		FANCA
NUPR1	CPNE4		CIB2
LGMN	RRM2		RNF207
ECE1	ABCA4		MEX3A
SGF29	LRG1		ITGB6
H2AFJ	LIPG		B3GAT2
PXN	FASLG		ACTR3C
DDA1	EGOT		GJA1
EIF4EBP3	SLAMF7		ISYNA1
RP5-1142A6.9	RP11-10A14.5		INHA
MCU	AKR1B10		FZD7
SRGAP2	RIMS2		B3GNT8
TOM1L2	CRB2		RAET1G
TBC1D17	SPSB4		AFAP1L2
HEXB	ABCC6P1		PHGDH
MNT	RP11-386I14.2		AP1S3
PLEKHM1P1	CYP19A1		BFSP1
ASAH1	UPK1B		STX1B
ITGB1BP1	RP5-907C10.3		ZNF541
ASB1	TMEM88B		RAB7B
BPTFP1	FAM30A		SLC29A4
C15orf61	CADPS		PACRG
NCKIPSD	FAM71F1		LINC00885
FCGRT	SHISA2		SPECC1
PPM1L	TRIM71		SYNJ2
CABLES1	CPNE6		CLCA2
APH1B	MEI4		ACHE
CHIC2	TRAT1		OLMALINC
SLC36A1	KRT40		RP11-314C16.1
MOB3B	TIFAB		PKD1L1
ADH5	NELL2		ZBTB7C
STAT5A	COL6A6		TMEM217
SLC25A42	RSU1P2		IRX4
AP2A2	GBP6		PTPN20
CALCOCO1	MYH2		PRSS12
SPSB3	TNN		C10orf35
SWAP70	LINC01482		ISPD
LRP10	CYP4F23P		RUNX3
MAPK8IP1	TMPRSS11E		FOXO6
H6PD	DUSP13		REEP6
NT5C3A	PDZRN4		GCLM
WDFY2	FCRL5		SCUBE2
GAB2	DLGAP1-AS5		PAFAH1B3
CAT	PRB3		ARHGEF16
MCUB	COL6A5		ENTPD7
ABHD17B	ALOX15		BAALC-AS1
LINC00294	APELA		IL12RB2
FGFRL1	LINC00668		VPS9D1-AS1
SH3D19	CCDC33		RAMP1
GPD1L	SLC2A14		TTYH3
EIF4EBP2	THEMIS		CRIP2
ATP6V0A1	PCP4L1		PLCD1
FNIP1	LINC02028		AURKC
MANBA	CNGB1		TMEM51
JAGN1	LINC01460		NOXA1
SFT2D2	RP11-322D14.2		HOXA-AS2
PIEZO1	CYP4F35P		RP5-1148A21.3
CNNM3	SYT14P1		NUP210
IP6K1	PSPC1P1		FAM84A
TMEM42	UBE2U		RERG
HS1BP3	NPPC		SREBF1
CDIPT	FAR2		MAPK15
SLC26A11	AXDND1		CKMT1B
CRIPAK	ABCA13		CERS4
RUSC2	RP11-10A14.4		HOMER1
RERE	TMPRSS4		MFHAS1
ACADS	RP11-561N12.5		CTD-2194D22.3
TULP3	RP11-21L23.4		S100A16
SPATA6	RP11-104H15.12		TP53I3
OSBPL3	LINC01088		RP11-783K16.13
VAMP2	LHX2		SPA17
PLEKHM2	ANXA13		FAM71E1
IGF2R	LY86-AS1		IL11
TBC1D2B	MUCL1		TDRP
LMBR1L	LDHC		ST14
IGF1R	ZSCAN4		IDH2
ZDHHC7	CPHL1P		CDK18
DAGLB	HIST1H2BF		SMCO4
SWT1	C5orf66-AS1		RP13-890H12.2
TPRG1L	UGT2A1		KRBA1
JMY	IGKJ4		STON2
ZNF438	CAPN13		KCTD1
AP5Z1	LINC00536		PPP1R26
STXBP1	LINC00944		EIF2B2
AAMDC	CD1B		FNBP1L
DCUN1D3	LINC01215		CDH24
UACA	KRTAP5-1		TFAP2B
SSH2	PLA2G2C		LGALS3BP
UBR5-AS1	CACNG1		LINC00665
FMC1	KRTAP5-10		CTD-2015H6.3
POMT2	KCNU1		AK8
RP3-425C14.4	MAS1		ST6GALNAC2
TRAPPC2L	MOGAT2		GOT1
CCDC127	RUFY4		SMAGP
BRI3	HIST2H2BF		RBM47
GNPDA1	SLC6A10P		LPCAT3
LACTB	ZBED2		PQLC2
RP11-390E23.6	GLYATL1		VWA7
ETFDH	RP11-160E2.6		MREG
YPEL2	MMP1		SMPD2
ALOX12-AS1	B4GALNT2		DOCK8
UBXN1	RP11-433J8.1		CDK2AP1
PI4K2A	IGKV4-1		COMTD1
PLXDC2	DDX43		ZNF254
COX19	PROK1		MON1A
CNNM2	IGFL4		GULP1
ERGIC1	AC005013.5		RNF180
EZH1	ANKRD7		RP11-9E17.1
AMDHD2	LINC00943		ABRACL
MUL1	S100A8		TMEM268
PLA2G15	RP11-459E5.1		ZNF132
XAB2	LRRC31		VWA1
STAT5B	RP11-535A5.1		LINC01137
ORAI3	OOEP		PRELID3A
GIGYF1	KRT75		TMC6
KHNYN	ADCYAP1		CCDC17
NFKBIB	IGKJ3		SSX2IP
RFNG	HIST1H2BE		SOX4
BANP	PRB2		NXN
EML1	IGKV2-30		NCK2
ZFAND2B	TCHH		CEACAM19
WIPI2	CTNND2		PODXL2
MTMR14	APOC1		ADGRG1
PIGC	ZNF683		BCAM
ZFYVE1	RP11-1113L8.1		ALDH5A1
MICU1	SLC26A3		NCKAP5L
ATG13	IGKJ2		ARL15
DHRS7	LPO		ROGDI
GABARAP	RP11-831A10.1		TMEM177
ING3	MYH1		MARK4
TBC1D12	PCSK1		IGSF3
RRAS2	HIST1H4E		ADGRA3
CNPPD1	IGKC		HOXA5
ZNF622	KRTAP5-4		C11orf84
GXYLT1	LINC01060		TMEM102
HARS	ALKAL1		TMEM117
NEU1	ATP12A		GMDS
MAN1B1	IGKJ1		TBC1D7
TLE1	GPR15		SCNN1A
ACAT1	SERPINB3		PDE7A
LENG1	ACTBP8		KIAA1211L
ZBTB5	KRT36		OPLAH
SYF2	CHRDL2		TXNDC17
KIF13A	FAM71E2		GTF2IP1
MAP3K3	S100A9		MED9
TMEM237	COL6A4P2		CHPF
SLC35D2	IGKV6-21		EPHA4
CCNDBP1	IGHV3-48		HOXA3
RP11-135F9.3	AGGF1P1		KIF2A
RUBCN	AC106876.2		HMOX2
ZFPL1	IGKV2-28		LINC00116
STX7	SPATA3-AS1		RAI1
TPP1	FADS1		LMO4
TMEM192	FBP2		PPFIBP2
UCK1	PADI3		GNAL
SUN1	SERPINA11		AK1
ZFAND6	RP11-342M1.7		NAA40
ANKRD13C	UNC5B-AS1		RP11-848P1.9
IFT140	ADAMDEC1		VANGL2
UXS1	SPESP1		DBI
CLN3	RP11-180P8.1		GOT2
EIF3J-AS1	GTSF1		ALDH18A1
OSBPL9	IGHA1		DDR1
CDC16	IGHV3-15		SYNGR2
APPL2	KRT31		VDR
SHPK	RP11-85O21.2		C9orf3
POLR3C	RP11-142C4.5		CD9
SNIP1	HGD		C5orf38
SIDT2	STRA6		OCIAD2
RNF103	NAA11		ACACA
GABARAPL2	RP11-290L7.5		AARS2
SENP2	IGHV3-33		WWC1
ARNT	FAM83A		AFMID
NMT1	IGHJ6		SLC9A1
BROX	ODF1		ZNF814
MAN2B2	KRT35		MCM9
CTTN	RPS26P47		BCL7A
CDV3	SNX31		LPAR2
SAP30BP	ZNRF4		RITA1
MAP2K7	PRR9		MIER2
SELENOS	PPP3R2		RNASET2
DPP9	RP11-1016B18.1		NSD2
CLCN6	FAM83A-AS1		ENAH
SLC8B1	SNORD3B-1		RNPEP
CDK9	IGHV4-31		MYL6B
NUMA1	RP11-1060J15.4		DPCD
BET1L	PKLR		IPO13
GOLGA7	PRB1		KLC2
BRAT1	HEPHL1		MPDU1
TMEM43	S100A3		PPIP5K1
2006-03-01	ALOX15B		ACAA1
GPAT4	KRT26		GFOD2
TMEM55B	KRTAP5-7		SLC39A11
CWC25	DDC		DHRS11
UBN1	S100A7		DGKZ
OS9	KRT37		STX6
MINDY3	KRT16		RFFL
ARL3	ACSM6		UNC119
CDAN1	KLK6		VPS9D1
SAFB2	DPEP1		FLYWCH2
GLG1	RP11-767I20.1		TFDP1
FBXL12	KRTAP5-8		HAGH
CACUL1	IGHG4		TMEM62
WASHC2A	JCHAIN		FOXP4
CYTH3	S100A7A		PAK4
YIPF3	HSD17B2		PLEKHA7
HTRA2	KRT71		PSME2
GUSB	RP11-850F7.7		REPIN1
CSNK1D	IGHV4-4		THAP4
IFT122	KRT25		HS6ST1
CASC3	CHRNA2		CNDP2
CALCOCO2	LINC01612		PANK4
DLST	PES1P2		C19orf47
RPUSD4	METTL7B		EARS2
WRAP73	SPRR4		RFWD3
WHAMM	KRTAP5-3		C6orf136
SCNM1	IGHV3-21		BAIAP2L1
CDK11B	GAL		EMC8
GGA3	GRP		FLAD1
KIDINS220	ELOVL3		DCAF12
RRN3	DSG4		LRRC41
TRNAU1AP	TRIM55		UBFD1
KXD1	IGKV1-9		ATG4B
GAK	LINC01208		VCP
ELP2	KRT6B		CNP
WDR48	ZNF725P		TRMT44
KIAA1429	KRTAP29-1		ZNF513
	IGHV3-43		MCCC2
	THRSP		OAZ2
	PIRT		E4F1
	RP11-92A5.2		RAB40B
	TCHHL1		FAM45A
	KRT84		AREL1
	IGHV5-51		PAK1
	SLCO4C1		STIM2
	LYG2		GSTK1
	KRT6C		CASP2
	SPATA3		FBXW11
	LY6G6D		VPS45
	KRT85		DHX30
	KRT6A		SFMBT1
	KRT32		SEPHS1
	CORIN
	RP11-350F16.1
	NPY2R
	KRTAP16-1
	KRT39
	RP11-333A23.4
	PNLDC1
	RP11-517M22.1
	RP11-291B21.2
	MC5R
	FADS2
	IGKV1-33
	KRT82
	RP11-315F22.1
	KRTAP4-1
	KRT79
	DMBX1
	MOGAT1
	KRTAP4-12
	AADACL3
	VSTM2A
	C1orf158
	RP11-1036E20.9
	HNRNPA1P52
	KRTAP17-1
	KRTAP9-6
	KRTAP9-3
	KRTAP4-6
	HAO2
	MMP12
	IGKV1-6
	CBLN2
	HSD3B1
	LINC02169
	RP11-26L20.3
	IGHV1-24
	KRTAP5-6
	IL12A-AS1
	RP3-429O6.1
	KRTAP4-8
	KRTAP4-9
	KRTAP4-7
	IGHA2
	FAM26D
	GLDC
	CYP4F8
	KRTAP9-4
	KRTAP2-2
	GPRC5D
	RXFP2
	PM20D1
	KRTAP3-3
	KRTAP2-3
	LINC00470
	KRT34
	KRTAP4-4
	KRTAP9-9
	SERPINB4
	KRTAP1-1
	KRT83
	SNORD3C
	KRTAP9-7
	UGT2B11
	PDE6A
	KRT86
	KRTAP3-2
	KRT81
	KRTAP3-1
	LINC01698
	KRTAP2-4
	ROS1
	KRTAP1-3
	CUX2
	KRTAP2-1
	KRTAP1-5
	KRT33B
	WTAPP1
	KRT33A
	MMP3

## Sheet: NEVI(merged)
NEVI (GSE46517, GSE3189)
Autosomal chromosome genes		Sex chromosome genes
Upregulated in females	Upregulated in males	Upregulated in females	Upregulated in males
N/A	N/A	N/A	N/A

## Sheet: NEVI(MTAB-1862)
NEVI (MTAB-1862)
Autosomal chromosome genes		Sex chromosome genes
Upregulated in females	Upregulated in males	Upregulated in females	Upregulated in males
N/A	207063_at	221728_x_at	N/A
		203992_s_at
