# Supplementary material for: Comprehensive Gene Expression Analysis to Identify Differences and Similarities between Sex- and Stage-Stratified Melanoma Samples
Source: Cells. 2022 Mar 24;11(7):1099. doi: 10.3390/cells11071099 (PMC8997401; doi:10.3390/cells11071099)
Supplement: Supplementary file 1 [file cells-11-01099-s001.zip › Additional file 2.xlsx]

## Sheet: Sheet1
			stage I,II*		stage III
	genes	ilmn_ID	logFC	P.Value	logFC	P.Value
M1	HLA-DR	ILMN_1715169	-0.0713249	0.583204	-0.112561	0.715887
	CD11C	ILMN_1726175	-0.149915	0.0384445	0.223578	0.189387
	CD86	ILMN_1672097	-0.0327003	0.600032	0.289616	0.0969738
	iNOS	ILMN_1747882	0.0377018	0.501417	-0.0617262	0.690174
	Pstat1	#N/A
	IL12	#N/A
	TNF	ILMN_1728106	-0.14288	0.108886	0.242134	0.229747
	IL6	ILMN_1699651	-0.31188	0.0230674	0.766134	0.0181027
	IL1A	ILMN_1658483	0.00048139	0.995315	0.40631	0.123653
	IL23R	ILMN_1734937	-0.0134438	0.769243	0.128813	0.238216
	CXCL8	#N/A
	CXCL9	ILMN_1745356	-0.164577	0.334426	0.307922	0.439331
	CXCL10	ILMN_1791759	-0.342816	0.0464289	0.494756	0.226083
	CXCL11	ILMN_2067890	-0.164508	0.260719	0.498604	0.125848
	CXCL16	ILMN_1728478	-0.0327658	0.520949	0.0824344	0.43375
	CCL2	ILMN_1720048	-0.0381473	0.599344	0.45281	0.00617914
	CCL3	ILMN_1671509	-0.17413	0.1493	0.177668	0.506331
	CCL5	ILMN_1773352	-0.106074	0.373394	0.177806	0.560738
	CD80	ILMN_1716736	-0.0881325	0.297474	0.354377	0.0551239
	NOS	#N/A
	ROS	#N/A
	MHCII	#N/A
	TLR2	ILMN_1772387	-0.181923	0.0467883	0.0206514	0.927903
	TLR4	ILMN_1706217	-0.20495	0.0182879	0.0596953	0.791193
		#N/A
		#N/A
M2	CD163	ILMN_1722622	-0.326827	0.0013597	0.249517	0.274016
	CD204	ILMN_1694400	-0.20197	0.003392	0.102918	0.543283
	CD206	ILMN_1810264
	VEGF	ILMN_1693060	-0.0827219	0.422737	0.142086	0.595769
	cMAF	#N/A
	IL10	ILMN_1674167	-0.15634	0.033028	0.144524	0.424586
	IL2RA	ILMN_1683774	-0.294132	0.00779465	0.347654	0.200343
	CXCR1	#N/A
	CXCR2	#N/A
	CCL17	ILMN_1710186	-0.0203225	0.813322	0.476825	0.0161148
	CCL18	ILMN_1654411	-0.517148	5.4673e-05	0.232694	0.40795
	CCL22	ILMN_2160476	0.0332809	0.807376	0.70412	0.0380934
	CCL24	ILMN_1653766	-0.173038	0.101879	0.612899	0.0138872
	CD23	#N/A
	MR	#N/A
	SR	#N/A
	MHCII	#N/A
