# Supplementary material for: Comprehensive Gene Expression Analysis to Identify Differences and Similarities between Sex- and Stage-Stratified Melanoma Samples
Source: Cells. 2022 Mar 24;11(7):1099. doi: 10.3390/cells11071099 (PMC8997401; doi:10.3390/cells11071099)
Supplement: Supplementary file 1 [file cells-11-01099-s001.zip › Table S1.xlsx]

## Sheet: Sheet1
		LMC		TCGA		GSE53118
Stage	Sex	autosomal chromosome genes	sex chromosome genes	autosomal chromosome genes	sex chromosome genes	autosomal chromosome genes	sex chromosome genes
st I,II,III	Female - Male	5098	86	0	0	N/A	N/A
	Female	2641 (+1270 |-1371)	34 ( + 7 | - 27)	0	0	N/A	N/A
	Male	22 (+13 | - 9)	1 (+ 0 | - 1)	0	0	N/A	N/A
st I,II	Female - Male	2369	39	0	0	N/A	N/A
	Female	1453 (+ 613 |- 840)	21 (+ 3 |- 18)	0	0	N/A	N/A
	Male	0	0	0	0	N/A	N/A
st III	Female - Male	0	1	0	0	0	0
	Female	0	1 (+ 0 | - 1)	0	0	0	0
	Male	0	0	0	0	0	0

## Sheet: Sheet2
		LMC		TCGA		GSE53118
Stage	Sex	autosomal chromosome genes	sex chromosome genes	autosomal chromosome genes	sex chromosome genes	autosomal chromosome genes	sex chromosome genes
st I,II,III	Female - Male	5098 (+ 2378 | - 2720)	86 (+ 27 | - 59)	0	0	N/A	N/A
	Female	2641 (+1270 |-1371)	34 ( + 7 | - 27)	0	0	N/A	N/A
	Male	22 (+13 | - 9)	1 (+ 0 | - 1)	0	0	N/A	N/A
st I,II	Female - Male	2369 (+1103 | - 1266)	39 (+ 10 | - 29)	0	0	N/A	N/A
	Female	1453 (+613 |- 840)	21 (+3 |- 18)	0	0	N/A	N/A
	Male	0	0	0	0	N/A	N/A
st III	Female - Male	0	1 (+ 0 | - 1)	0	0	0	0
	Female	0	1 (+ 0 | - 1)	0	0	0	0
	Male	0	0	0	0	0	0
