# Supplementary material for: Comprehensive Gene Expression Analysis to Identify Differences and Similarities between Sex- and Stage-Stratified Melanoma Samples
Source: Cells. 2022 Mar 24;11(7):1099. doi: 10.3390/cells11071099 (PMC8997401; doi:10.3390/cells11071099)
Supplement: Supplementary file 1 [file cells-11-01099-s001.zip › Table S14-S19.xlsx]

## Sheet: S14
Category	Term	Count	%	PValue	Genes	List Total	Pop Hits	Pop Total	Fold Enrichment	Bonferroni	Benjamini	FDR
GOTERM_BP_5	GO:0006412~translation	55	13.5135	6.19075e-20	6230, 23405, 6155, 6232, 6235, 7284, 7919, 65080, 54998, 27161, 5859, 9553, 6168, 6169, 6160, 55173, 9470, 51253, 2597, 57038, 6238, 5901, 3646, 10985, 9045, 6133, 6135, 6171, 3184, 440275, 51021, 51386, 27068, 7458, 6204, 5436, 1915, 10399, 6208, 6142, 6141, 9612, 6223, 7311, 9698, 26986, 7072, 6181, 5094, 6183, 283459, 468, 6139, 6217, 5725	319	641	16130	4.33859	1.41582e-16	1.41582e-16	1.3793e-16
GOTERM_BP_5	GO:0043043~peptide biosynthetic process	55	13.5135	3.71466e-19	6230, 23405, 6155, 6232, 6235, 7284, 7919, 65080, 54998, 27161, 5859, 9553, 6168, 6169, 6160, 55173, 9470, 51253, 2597, 57038, 6238, 5901, 3646, 10985, 9045, 6133, 6135, 6171, 3184, 440275, 51021, 51386, 27068, 7458, 6204, 5436, 1915, 10399, 6208, 6142, 6141, 9612, 6223, 7311, 9698, 26986, 7072, 6181, 5094, 6183, 283459, 468, 6139, 6217, 5725	319	667	16130	4.16947	8.49543e-16	4.24771e-16	4.13813e-16
GOTERM_BP_5	GO:0006396~RNA processing	64	15.7248	7.66385e-19	91695, 6230, 23405, 6155, 6232, 6431, 154007, 6235, 9589, 23524, 84916, 7919, 1454, 1453, 65080, 92856, 54998, 6625, 1859, 27161, 65083, 6628, 6168, 10262, 5036, 6169, 79080, 6160, 55178, 51692, 23451, 56949, 9045, 115939, 6133, 6135, 3187, 6171, 3184, 3183, 4904, 54890, 29960, 6204, 5436, 10199, 87178, 6208, 6142, 6141, 9612, 6223, 317781, 7311, 64783, 26986, 7072, 6181, 57050, 5094, 6139, 6217,…	319	910	16130	3.55617	1.75272e-15	5.84241e-16	5.69168e-16
GOTERM_BP_5	GO:0006364~rRNA processing	35	8.59951	4.06231e-18	6230, 91695, 6155, 9045, 6232, 115939, 6133, 6135, 6235, 6171, 84916, 1454, 1453, 29960, 6204, 92856, 10199, 6208, 65083, 6142, 6141, 6223, 317781, 6168, 7311, 5036, 6169, 79080, 6160, 57050, 6181, 55178, 6139, 6217, 51119	319	269	16130	6.57899	9.29051e-15	2.32263e-15	2.26271e-15
GOTERM_BP_5	GO:0043604~amide biosynthetic process	56	13.7592	6.1458e-18	5580, 6230, 23405, 6155, 6232, 6235, 7284, 7919, 65080, 54998, 27161, 5859, 9553, 6168, 6169, 6160, 55173, 9470, 51253, 2597, 57038, 6238, 5901, 3646, 10985, 9045, 6133, 6135, 6171, 3184, 440275, 51021, 51386, 27068, 7458, 6204, 5436, 1915, 10399, 6208, 6142, 6141, 9612, 6223, 7311, 9698, 26986, 7072, 6181, 5094, 6183, 283459, 468, 6139, 6217, 5725	319	736	16130	3.84728	1.40554e-14	2.81109e-15	2.73857e-15
GOTERM_BP_5	GO:0006518~peptide metabolic process	58	14.2506	3.40551e-17	6230, 23405, 6155, 6232, 6235, 7284, 7919, 1454, 65080, 54998, 27161, 5859, 9553, 6168, 6169, 6160, 55173, 9470, 51253, 2597, 57038, 6238, 5901, 3646, 10985, 9520, 9045, 6133, 6135, 6171, 3184, 440275, 51021, 51386, 27068, 7458, 6204, 5436, 6647, 1915, 10399, 6208, 6142, 6141, 9612, 6223, 7311, 9698, 26986, 7072, 6181, 5094, 6183, 283459, 468, 6139, 6217, 5725	319	818	16130	3.58524	7.7884e-14	1.29807e-14	1.26458e-14
GOTERM_BP_5	GO:0019080~viral gene expression	28	6.87961	9.83927e-16	6230, 6155, 9045, 6232, 6133, 6135, 6235, 64710, 6171, 440275, 51386, 6204, 5216, 5436, 6208, 6142, 6141, 6223, 6168, 7311, 6169, 6160, 7392, 6181, 5094, 6139, 6217, 5725	319	192	16130	7.37396	2.28517e-12	3.21463e-13	3.1317e-13
GOTERM_BP_5	GO:0034660~ncRNA metabolic process	46	11.3022	1.49636e-15	6230, 23405, 91695, 6155, 9045, 6232, 115939, 6133, 6135, 6235, 6171, 84916, 1454, 1453, 29960, 27068, 65080, 6204, 92856, 5436, 10199, 6208, 87178, 27161, 65083, 5859, 6142, 6141, 6223, 317781, 6168, 7311, 5036, 6169, 79080, 6160, 57050, 6181, 55178, 2976, 283459, 57038, 6139, 6217, 51119, 2958	319	570	16130	4.08062	3.3008e-12	4.27773e-13	4.16737e-13
GOTERM_BP_5	GO:0072599~establishment of protein localization to endoplasmic reticulum	22	5.40541	2.05215e-15	6230, 6142, 6141, 6155, 9045, 6133, 6232, 6223, 6135, 6168, 7311, 6731, 6169, 6235, 29927, 6160, 6171, 6181, 6139, 6204, 6217, 6208	319	108	16130	10.3001	4.57034e-12	5.21475e-13	5.08022e-13
GOTERM_BP_5	GO:0016071~mRNA metabolic process	48	11.7936	3.15027e-14	6230, 6155, 9045, 6232, 6133, 9667, 6135, 6431, 154007, 6235, 9589, 3187, 6171, 3184, 23524, 3183, 4904, 54890, 7919, 6204, 54998, 6625, 5436, 1859, 6208, 87178, 27161, 6628, 6142, 6141, 6223, 6168, 7311, 64783, 10262, 6169, 26986, 6160, 7072, 6181, 5094, 51692, 23451, 6139, 56949, 6217, 5725, 3646	319	672	16130	3.61173	7.21099e-11	7.20467e-12	7.01881e-12
GOTERM_BP_5	GO:0010608~posttranscriptional regulation of gene expression	39	9.58231	1.55139e-13	5580, 23405, 11140, 3184, 3183, 440275, 4904, 7919, 51386, 7316, 65080, 7458, 5436, 6208, 27161, 10399, 5859, 9612, 5694, 7311, 9698, 5036, 7534, 6169, 26986, 7072, 9470, 5707, 26065, 283459, 468, 2597, 326, 54542, 5700, 7529, 5901, 3646, 10985	319	472	16130	4.17798	3.54709e-10	3.22548e-11	3.14227e-11
GOTERM_BP_5	GO:0090150~establishment of protein localization to membrane	34	8.35381	3.53215e-13	6230, 6155, 9045, 6232, 6133, 6135, 6731, 6235, 3320, 6171, 29927, 10519, 6204, 6208, 10399, 6142, 6141, 9475, 6223, 6168, 7311, 7534, 10580, 6169, 7159, 6160, 6181, 5170, 10627, 54543, 6139, 6217, 7529, 2319	319	368	16130	4.6717	8.07681e-10	6.73169e-11	6.55803e-11
GOTERM_BP_5	GO:0019058~viral life cycle	37	9.09091	1.18985e-12	6230, 5481, 6155, 9045, 6232, 6133, 6135, 6235, 64710, 6171, 440275, 3837, 7919, 51386, 7316, 6204, 5216, 5436, 10155, 6208, 6142, 6141, 9475, 6223, 6168, 7311, 6169, 8764, 26986, 6160, 7392, 6181, 5094, 6139, 6217, 5901, 5725	319	455	16130	4.11182	2.72113e-09	2.03047e-10	1.97809e-10
GOTERM_BP_5	GO:0019083~viral transcription	24	5.89681	1.24296e-12	6230, 6142, 6141, 6155, 9045, 6133, 6232, 6223, 6135, 6168, 7311, 6169, 6235, 64710, 7392, 6160, 6171, 6181, 6139, 6204, 5216, 5436, 6217, 6208	319	181	16130	6.70465	2.84275e-09	2.03047e-10	1.97809e-10
GOTERM_BP_5	GO:0006612~protein targeting to membrane	24	5.89681	3.47427e-12	6230, 6142, 6141, 6155, 9045, 6133, 6232, 6223, 6135, 6168, 7311, 6731, 6169, 6235, 29927, 6160, 6171, 6181, 10627, 10519, 6139, 6204, 6217, 6208	319	190	16130	6.38706	7.94554e-09	5.29711e-10	5.16045e-10
GOTERM_BP_5	GO:0072657~protein localization to membrane	37	9.09091	9.63506e-12	6230, 9146, 6155, 9045, 6232, 6133, 6135, 6731, 6235, 3320, 6171, 29927, 10519, 6204, 6208, 10399, 5879, 6142, 6141, 9475, 6223, 6168, 7311, 7534, 10580, 6169, 7159, 6160, 6181, 5170, 483, 10627, 54543, 6139, 6217, 7529, 2319	319	489	16130	3.82593	2.20354e-08	1.37721e-09	1.34168e-09
GOTERM_BP_5	GO:0006401~RNA catabolic process	26	6.38821	2.54628e-11	6230, 6155, 9045, 6232, 6133, 6135, 6235, 6171, 3184, 6204, 5436, 6208, 87178, 27161, 6142, 6141, 6223, 6168, 7311, 6169, 26986, 6160, 6181, 6139, 6217, 3646	319	249	16130	5.2798	5.82335e-08	3.4255e-09	3.33713e-09
GOTERM_BP_5	GO:1902582~single-organism intracellular transport	43	10.5651	9.31244e-11	5580, 6230, 6155, 9045, 6232, 6133, 6135, 6731, 6235, 3320, 6171, 29927, 3837, 2149, 10519, 58533, 6204, 6647, 10155, 6208, 10476, 65083, 10577, 9817, 6142, 6141, 9551, 6223, 6168, 7311, 6169, 6160, 6181, 1072, 22820, 521, 10627, 54543, 6139, 81, 6217, 506, 5901	319	695	16130	3.12844	2.12975e-07	1.1832e-08	1.15267e-08
GOTERM_BP_5	GO:0006886~intracellular protein transport	53	13.0221	2.23302e-10	9146, 5580, 6230, 6155, 6232, 11140, 7323, 6235, 3320, 81609, 3837, 2149, 1212, 4924, 9817, 6168, 7534, 6169, 6160, 285605, 1072, 10627, 7327, 51699, 7529, 5901, 9520, 9045, 6133, 6135, 6731, 6171, 8031, 29927, 1315, 23062, 10519, 58533, 6204, 10155, 6208, 4946, 6142, 6141, 6223, 7311, 1175, 6181, 22820, 54543, 6139, 6217, 706	319	1020	16130	2.62736	5.10691e-07	2.68785e-08	2.61851e-08
GOTERM_BP_5	GO:0006605~protein targeting	42	10.3194	4.26257e-10	5580, 6230, 9520, 9146, 6155, 9045, 6232, 6133, 11140, 7323, 6135, 6731, 6235, 3320, 6171, 8031, 29927, 3837, 2149, 10519, 6204, 10155, 6208, 9817, 6142, 6141, 6223, 6168, 7311, 7534, 6169, 6160, 285605, 6181, 1072, 10627, 54543, 6139, 6217, 7529, 706, 5901	319	701	16130	3.02953	9.7485e-07	4.87425e-08	4.74851e-08
GOTERM_BP_5	GO:0072594~establishment of protein localization to organelle	40	9.82801	1.15318e-09	5580, 6230, 9520, 9146, 6155, 9045, 6232, 6133, 7323, 6135, 6731, 6235, 3320, 6171, 8031, 29927, 3837, 2149, 6204, 10155, 6208, 9817, 6142, 6141, 6223, 6168, 7311, 7534, 6169, 7159, 6160, 285605, 6181, 1072, 54543, 6139, 6217, 7529, 706, 5901	319	666	16130	3.03689	2.63731e-06	1.25586e-07	1.22346e-07
GOTERM_BP_5	GO:0034655~nucleobase-containing compound catabolic process	29	7.12531	2.1937e-09	6230, 23405, 6155, 9045, 6232, 6133, 6135, 6235, 6171, 3184, 3837, 6204, 5436, 6208, 87178, 27161, 10399, 6142, 6141, 6223, 6168, 7311, 6169, 26986, 6160, 6181, 6139, 6217, 3646	319	380	16130	3.85885	5.01698e-06	2.28045e-07	2.22162e-07
GOTERM_BP_5	GO:0044265~cellular macromolecule catabolic process	49	12.0393	3.97387e-09	6230, 23405, 6155, 6232, 7323, 7324, 6235, 3837, 1454, 1453, 9616, 7316, 90637, 10299, 27161, 9817, 6168, 6169, 6160, 5707, 150684, 7327, 5700, 3646, 9045, 6133, 6135, 6171, 79031, 3184, 54850, 7337, 6204, 5436, 87178, 5516, 10399, 6208, 6142, 6141, 5694, 6223, 7311, 26986, 23753, 6181, 5094, 6139, 6217	319	976	16130	2.53857	9.08821e-06	3.95141e-07	3.84947e-07
GOTERM_BP_5	GO:0006417~regulation of translation	27	6.63391	4.66904e-09	23405, 3184, 440275, 7919, 51386, 65080, 7458, 5436, 6208, 27161, 10399, 5859, 9612, 9698, 5036, 6169, 26986, 7072, 9470, 26065, 283459, 468, 2597, 326, 5901, 3646, 10985	319	343	16130	3.98028	1.0678e-05	4.44921e-07	4.33443e-07
GOTERM_BP_5	GO:0090304~nucleic acid metabolic process	151	37.1007	8.64111e-09	6230, 6232, 7323, 6235, 9589, 154007, 64710, 57062, 54870, 146059, 2149, 1454, 1453, 253959, 65080, 7316, 92856, 54998, 6625, 1859, 65083, 55728, 6628, 9475, 8545, 10262, 5036, 8148, 91368, 79080, 55178, 27250, 23451, 9869, 150684, 56949, 4335, 5700, 3646, 2958, 115939, 6133, 6135, 9126, 8555, 8031, 440275, 4904, 57645, 1997, 54890, 80264, 1235, 10519, 27068, 7337, 5436, 1915, 10199, 87178, 54815…	319	5158	16130	1.48026	1.9762e-05	7.90488e-07	7.70095e-07
GOTERM_BP_5	GO:0022618~ribonucleoprotein complex assembly	20	4.914	4.24281e-08	23405, 91695, 6232, 6223, 6135, 6431, 6169, 26065, 26284, 7919, 51386, 23451, 7458, 56949, 6204, 51119, 6208, 27161, 3646, 6628	319	212	16130	4.77021	9.70284e-05	3.73204e-06	3.63576e-06
GOTERM_BP_5	GO:0033365~protein localization to organelle	44	10.8108	6.89059e-08	5580, 6230, 9520, 9146, 6155, 9045, 6232, 6133, 7323, 6135, 6731, 6235, 3320, 6171, 8031, 29927, 4904, 3837, 2149, 1453, 6204, 10155, 6208, 9817, 6142, 6141, 6223, 6168, 7311, 7534, 6169, 7159, 6160, 285605, 7072, 6181, 1072, 54543, 402, 6139, 6217, 7529, 706, 5901	319	902	16130	2.46655	0.000157575	5.83659e-06	5.68602e-06
GOTERM_BP_5	GO:0034622~cellular macromolecular complex assembly	47	11.5479	7.33231e-08	5580, 23405, 91695, 6232, 10092, 6135, 6431, 10097, 3320, 1460, 23126, 4728, 3837, 7919, 6709, 4709, 51386, 1453, 832, 80224, 7316, 55967, 7458, 6204, 5216, 1639, 6902, 6208, 27161, 5879, 6628, 6223, 7311, 6046, 6169, 1175, 26065, 26284, 402, 23451, 56949, 5700, 5888, 51119, 2958, 4713, 3646	319	1004	16130	2.36705	0.000167676	5.98893e-06	5.83443e-06
GOTERM_BP_5	GO:0042274~ribosomal small subunit biogenesis	12	2.9484	8.29285e-08	91695, 115939, 6232, 26284, 6223, 6169, 6204, 10199, 6217, 6208, 57050, 84916	319	68	16130	8.92311	0.000189639	6.53991e-06	6.37119e-06
GOTERM_BP_5	GO:0044267~cellular protein metabolic process	140	34.398	2.76519e-07	6230, 6232, 5660, 7323, 23609, 6235, 7324, 1460, 7284, 80760, 2149, 1454, 1453, 65080, 9616, 7316, 51126, 54998, 55844, 1859, 128869, 6628, 7297, 9475, 5036, 55173, 9470, 5707, 27250, 51253, 25870, 6238, 9869, 5786, 150684, 7327, 5700, 3646, 9520, 6133, 6135, 9126, 8555, 79031, 440275, 51021, 51386, 10519, 27068, 7458, 7337, 5436, 6647, 1915, 6142, 6141, 4240, 5694, 26147, 3276, 5170, 7072, 23558…	319	4900	16130	1.44469	0.000632199	2.108e-05	2.05361e-05
GOTERM_BP_5	GO:0016070~RNA metabolic process	134	32.9238	3.8219e-07	6230, 6232, 7323, 6235, 9589, 154007, 64710, 57062, 54870, 2149, 1454, 1453, 253959, 65080, 7316, 92856, 54998, 6625, 1859, 65083, 6628, 9475, 8545, 10262, 5036, 8148, 91368, 79080, 55178, 27250, 23451, 9869, 150684, 56949, 4335, 5700, 3646, 2958, 115939, 6133, 6135, 8031, 440275, 4904, 57645, 1997, 54890, 80264, 10519, 27068, 7337, 5436, 1915, 10199, 87178, 54815, 6142, 6141, 8721, 26147, 3276, …	319	4648	16130	1.45775	0.000873687	2.81958e-05	2.74684e-05
GOTERM_BP_5	GO:0000028~ribosomal small subunit assembly	7	1.7199	2.36781e-06	91695, 6232, 26284, 6223, 6169, 6204, 6208	319	21	16130	16.8548	0.00540056	0.000169225	0.000164859
GOTERM_BP_5	GO:0015031~protein transport	66	16.2162	2.6987e-06	9146, 5580, 6230, 6155, 6232, 9980, 11140, 7323, 6235, 3320, 81609, 22872, 3837, 2149, 1212, 4924, 9817, 6168, 7534, 6169, 6160, 285605, 1072, 11316, 10627, 402, 150684, 7327, 6238, 51699, 7529, 5901, 9520, 5481, 4074, 9045, 6133, 6135, 6731, 6171, 8031, 29927, 23423, 1315, 23062, 10519, 58533, 6204, 10155, 10399, 6208, 4946, 6142, 6141, 6223, 7311, 8764, 1175, 26984, 6181, 22820, 54543, 6139, 81…	319	1860	16130	1.79422	0.00615294	0.000187028	0.000182203
GOTERM_BP_5	GO:0034645~cellular macromolecule biosynthetic process	138	33.9066	3.49578e-06	6230, 6232, 7323, 6235, 64710, 7284, 54870, 146059, 2149, 253959, 65080, 7316, 54998, 128869, 6628, 8545, 5036, 8148, 91368, 55173, 9470, 27250, 51253, 6238, 9869, 150684, 7327, 56949, 4335, 5700, 3646, 2958, 6133, 6135, 9126, 8031, 440275, 4904, 57645, 1997, 51021, 80264, 51386, 10519, 27068, 7458, 7337, 5436, 1915, 54815, 6142, 6141, 8721, 26147, 3276, 5170, 7072, 23558, 2218, 2976, 283459, 613…	319	5012	16130	1.39223	0.007963	0.000235143	0.000229077
GOTERM_BP_5	GO:0017148~negative regulation of translation	14	3.4398	6.9402e-06	23405, 9612, 9698, 7072, 3184, 9470, 440275, 2597, 468, 65080, 5901, 27161, 3646, 10399	319	147	16130	4.81564	0.015747	0.000453492	0.000441793
GOTERM_BP_5	GO:0034249~negative regulation of cellular amide metabolic process	14	3.4398	1.23592e-05	23405, 9612, 9698, 7072, 3184, 9470, 440275, 2597, 468, 65080, 5901, 27161, 3646, 10399	319	155	16130	4.56709	0.0278698	0.00078515	0.000764895
GOTERM_BP_5	GO:0042255~ribosome assembly	9	2.2113	2.19262e-05	91695, 6232, 26284, 6135, 6223, 6169, 6204, 51119, 6208	319	60	16130	7.58464	0.0489092	0.00135528	0.00132031
GOTERM_BP_5	GO:0051246~regulation of protein metabolic process	77	18.9189	6.09568e-05	9146, 5580, 23405, 5660, 11140, 7324, 3320, 1460, 80760, 2149, 7919, 1454, 1453, 7316, 65080, 90637, 835, 54998, 1859, 27161, 9817, 5859, 25836, 9475, 5036, 6169, 9470, 5707, 27250, 2597, 326, 150684, 7327, 5700, 7529, 5901, 3646, 2319, 10985, 22937, 8555, 7423, 79031, 3184, 147372, 440275, 3611, 51386, 10519, 58533, 51588, 7458, 7337, 5436, 6647, 10399, 6208, 5879, 4946, 9612, 5694, 7311, 9698, …	319	2512	16130	1.54994	0.130131	0.00366864	0.00357399
GOTERM_BP_5	GO:0032268~regulation of cellular protein metabolic process	73	17.9361	6.41547e-05	9146, 5580, 23405, 5660, 11140, 7324, 3320, 1460, 80760, 2149, 7919, 1454, 1453, 7316, 65080, 90637, 835, 54998, 1859, 27161, 9817, 5859, 25836, 9475, 5036, 6169, 9470, 5707, 27250, 2597, 326, 150684, 5700, 7529, 5901, 3646, 10985, 8555, 7423, 79031, 3184, 147372, 440275, 3611, 51386, 10519, 58533, 51588, 7458, 7337, 5436, 6647, 10399, 6208, 5879, 9612, 5694, 7311, 9698, 8764, 26147, 3276, 26986,…	319	2346	16130	1.5734	0.13647	0.00374602	0.00364938
GOTERM_BP_5	GO:1903311~regulation of mRNA metabolic process	12	2.9484	6.55184e-05	9667, 6431, 10262, 9589, 26986, 6625, 5436, 1859, 7072, 27161, 87178, 5725	319	133	16130	4.56219	0.139159	0.00374602	0.00364938
GOTERM_BP_5	GO:0038061~NIK/NF-kappaB signaling	10	2.457	0.000265123	5707, 5694, 7311, 54542, 7316, 9040, 81, 5700, 51094, 8904	319	107	16130	4.72563	0.454698	0.0147887	0.0144072
GOTERM_BP_5	GO:0031331~positive regulation of cellular catabolic process	16	3.9312	0.000338195	5580, 5694, 7311, 7324, 26986, 5707, 1454, 1453, 7316, 5700, 90637, 5436, 87178, 27161, 10399, 9817	319	272	16130	2.97437	0.538643	0.0182038	0.0177342
GOTERM_BP_5	GO:0030490~maturation of SSU-rRNA	7	1.7199	0.000342267	115939, 6223, 10199, 6217, 6208, 57050, 84916	319	48	16130	7.37396	0.54292	0.0182038	0.0177342
GOTERM_BP_5	GO:0006414~translational elongation	11	2.7027	0.00036581	9553, 51021, 283459, 51253, 65080, 54998, 1915, 6181, 7284, 55173, 6183	319	136	16130	4.08976	0.566889	0.0190138	0.0185233
GOTERM_BP_5	GO:0034250~positive regulation of cellular amide metabolic process	10	2.457	0.00054758	5580, 7919, 9612, 1454, 26986, 5436, 3184, 10399, 5859, 440275	319	118	16130	4.28511	0.714256	0.0278292	0.0271113
GOTERM_BP_5	GO:0032543~mitochondrial translation	10	2.457	0.000582332	9553, 51021, 283459, 51253, 57038, 65080, 54998, 7284, 55173, 6183	319	119	16130	4.2491	0.736099	0.028952	0.0282051
GOTERM_BP_5	GO:0006888~ER to Golgi vesicle-mediated transport	12	2.9484	0.000782962	1315, 11316, 6709, 1783, 1453, 10671, 22872, 26984, 1639, 11258, 23423, 22820	319	177	16130	3.42809	0.833263	0.0380986	0.0371157
GOTERM_BP_5	GO:0019081~viral translation	4	0.982801	0.000821858	51386, 5725, 5094, 440275	319	10	16130	20.2257	0.847465	0.0391581	0.0381479
GOTERM_BP_5	GO:0010468~regulation of gene expression	112	27.5184	0.000973503	7323, 9589, 64710, 54870, 2149, 1454, 1453, 253959, 65080, 7316, 6625, 1859, 9475, 8545, 10262, 5036, 8148, 91368, 9470, 5707, 27250, 23451, 9869, 150684, 4335, 5700, 3646, 2958, 2319, 8031, 440275, 4904, 57645, 1997, 80264, 51386, 10519, 7458, 7337, 5436, 1915, 54815, 8721, 5694, 26147, 3276, 5170, 7072, 23558, 283459, 54542, 51317, 5725, 23405, 9146, 5580, 22834, 11140, 9667, 6431, 84916, 7919,…	319	4345	16130	1.30338	0.892201	0.0454368	0.0442646
GOTERM_BP_5	GO:0010498~proteasomal protein catabolic process	19	4.6683	0.00110988	7323, 5694, 7311, 7324, 23753, 5094, 5707, 1454, 1453, 9616, 7316, 150684, 7327, 5700, 90637, 10299, 5516, 10399, 9817	319	403	16130	2.38392	0.921111	0.0507661	0.0494564
GOTERM_BP_5	GO:0007167~enzyme linked receptor protein signaling pathway	34	8.35381	0.00121045	5580, 9146, 10092, 11140, 7323, 10097, 7423, 64710, 9040, 3320, 3187, 1460, 147372, 3611, 58533, 7316, 71, 5436, 5879, 7297, 819, 7431, 9475, 7311, 10580, 1175, 7072, 5170, 51094, 10627, 79801, 5786, 60, 5725	319	954	16130	1.80208	0.937336	0.0540625	0.0526678
GOTERM_BP_5	GO:0010605~negative regulation of macromolecule metabolic process	67	16.4619	0.00122923	5580, 23405, 7323, 6431, 7324, 146059, 80760, 55249, 7316, 8725, 65080, 1859, 27161, 25836, 9475, 8545, 5036, 9470, 6282, 3727, 5707, 27250, 2597, 9869, 7327, 4335, 5700, 7529, 5901, 3646, 2319, 5481, 9126, 7423, 79031, 3184, 3183, 440275, 4904, 3611, 10519, 58533, 51588, 5436, 10155, 10399, 6208, 54815, 8904, 9612, 5694, 7311, 64783, 9698, 2067, 26147, 26986, 7072, 5170, 2218, 2537, 468, 4799, 4…	319	2326	16130	1.45649	0.939974	0.0540625	0.0526678
GOTERM_BP_5	GO:0034198~cellular response to amino acid starvation	5	1.2285	0.0013518	468, 79726, 10985, 440275, 54407	319	25	16130	10.1129	0.954664	0.0583313	0.0568265
GOTERM_BP_5	GO:1903362~regulation of cellular protein catabolic process	14	3.4398	0.00146754	5694, 7311, 7324, 79031, 5707, 1454, 1453, 7316, 150684, 7337, 5700, 90637, 10399, 9817	319	251	16130	2.82032	0.965221	0.062153	0.0605496
GOTERM_BP_5	GO:0009119~ribonucleoside metabolic process	18	4.4226	0.00171942	9551, 2584, 1340, 79031, 1327, 4728, 4709, 521, 80347, 2597, 55967, 79717, 506, 54949, 1716, 706, 4713, 10476	319	385	16130	2.36404	0.980468	0.0714965	0.0696521
GOTERM_BP_5	GO:0042278~purine nucleoside metabolic process	17	4.1769	0.00209258	9551, 2584, 1340, 1327, 4728, 4709, 521, 80347, 2597, 55967, 79717, 506, 54949, 1716, 706, 4713, 10476	319	359	16130	2.39441	0.991694	0.0854593	0.0832547
GOTERM_BP_5	GO:0009141~nucleoside triphosphate metabolic process	15	3.6855	0.00236263	9551, 2584, 1340, 1327, 4728, 4709, 521, 2597, 55967, 506, 54949, 1716, 706, 4713, 10476	319	297	16130	2.55375	0.995527	0.0933726	0.0909638
GOTERM_BP_5	GO:0006259~DNA metabolic process	34	8.35381	0.0023926	5580, 23405, 7323, 9126, 8555, 64710, 3183, 58493, 3837, 146059, 7919, 1235, 1454, 1453, 10519, 51588, 7316, 5216, 5436, 10155, 5879, 54815, 7156, 7311, 2067, 6282, 84515, 23594, 9869, 56949, 9768, 5888, 4437, 5901	319	995	16130	1.72782	0.995824	0.0933726	0.0909638
GOTERM_BP_5	GO:0010629~negative regulation of gene expression	46	11.3022	0.00240883	5481, 23405, 7323, 6431, 7423, 3184, 440275, 4904, 55249, 58533, 51588, 7316, 8725, 65080, 5436, 10155, 1859, 6208, 27161, 10399, 54815, 8904, 25836, 9612, 8545, 7311, 64783, 9698, 5036, 26147, 26986, 7072, 9470, 3727, 27250, 468, 2597, 9869, 4335, 4799, 7529, 51317, 5901, 5725, 3646, 2319	319	1485	16130	1.5663	0.995977	0.0933726	0.0909638
GOTERM_BP_5	GO:2000113~negative regulation of cellular macromolecule biosynthetic process	42	10.3194	0.00257783	5481, 23405, 7323, 9126, 3184, 3183, 440275, 4904, 146059, 55249, 58533, 51588, 7316, 8725, 65080, 10155, 6208, 27161, 10399, 54815, 25836, 9612, 8545, 7311, 64783, 9698, 5036, 26147, 7072, 9470, 6282, 3727, 27250, 468, 2597, 9869, 4335, 4799, 7529, 51317, 5901, 3646	319	1324	16130	1.604	0.997269	0.0982585	0.0957236
GOTERM_BP_5	GO:0042176~regulation of protein catabolic process	17	4.1769	0.00286615	9146, 5694, 7311, 7324, 79031, 5707, 1454, 1453, 7316, 150684, 7327, 7337, 5700, 90637, 10399, 4946, 9817	319	370	16130	2.32322	0.99859	0.107457	0.104685
GOTERM_BP_5	GO:0051248~negative regulation of protein metabolic process	35	8.59951	0.00297054	5580, 23405, 7324, 3184, 79031, 440275, 80760, 3611, 10519, 58533, 7316, 65080, 27161, 10399, 9475, 9612, 5694, 7311, 9698, 7072, 5170, 9470, 2537, 2218, 5707, 27250, 468, 2597, 7327, 5700, 7529, 706, 5901, 3646, 2319	319	1049	16130	1.68708	0.99889	0.109574	0.106748
GOTERM_BP_5	GO:1903313~positive regulation of mRNA metabolic process	6	1.4742	0.00322759	10262, 26986, 6625, 5436, 27161, 87178	319	51	16130	5.94874	0.999385	0.117167	0.114144
GOTERM_BP_5	GO:0034654~nucleobase-containing compound biosynthetic process	109	26.7813	0.00344935	6230, 6232, 7323, 6235, 64710, 54870, 2149, 253959, 7316, 6628, 8545, 5036, 8148, 91368, 27250, 521, 9869, 150684, 56949, 4335, 5700, 2958, 6133, 6135, 8031, 79031, 440275, 4904, 57645, 1997, 80264, 10519, 7337, 5436, 79717, 1915, 10476, 54815, 6142, 6141, 8721, 26147, 3276, 5170, 23558, 2976, 6139, 9768, 51317, 23405, 22834, 6155, 9667, 6431, 84916, 7919, 55249, 8725, 5216, 27161, 9817, 25836, 9…	319	4357	16130	1.26498	0.99963	0.12326	0.12008
GOTERM_BP_5	GO:0009116~nucleoside metabolic process	18	4.4226	0.00354198	9551, 2584, 1340, 79031, 1327, 4728, 4709, 521, 80347, 2597, 55967, 79717, 506, 54949, 1716, 706, 4713, 10476	319	413	16130	2.20377	0.999701	0.123777	0.120584
GOTERM_BP_5	GO:0009123~nucleoside monophosphate metabolic process	15	3.6855	0.00357205	9551, 2584, 1340, 1327, 4728, 4709, 521, 2597, 55967, 506, 54949, 1716, 706, 4713, 10476	319	311	16130	2.43879	0.999721	0.123777	0.120584
GOTERM_BP_5	GO:1903364~positive regulation of cellular protein catabolic process	11	2.7027	0.00386171	5707, 5694, 1454, 7311, 1453, 7324, 7316, 5700, 90637, 10399, 9817	319	186	16130	2.99036	0.999856	0.131817	0.128416
GOTERM_BP_5	GO:0032269~negative regulation of cellular protein metabolic process	33	8.10811	0.00424783	5580, 23405, 7324, 3184, 79031, 440275, 80760, 3611, 10519, 58533, 7316, 65080, 27161, 10399, 9475, 9612, 5694, 7311, 9698, 7072, 5170, 9470, 2537, 2218, 5707, 27250, 468, 2597, 5700, 7529, 706, 5901, 3646	319	992	16130	1.68208	0.999941	0.142865	0.139179
GOTERM_BP_5	GO:0050684~regulation of mRNA processing	8	1.9656	0.00450783	9667, 6431, 10262, 9589, 6625, 1859, 7072, 5725	319	104	16130	3.88956	0.999967	0.14785	0.144036
GOTERM_BP_5	GO:0048193~Golgi vesicle transport	15	3.6855	0.00452537	9980, 26984, 22872, 23423, 22820, 1315, 11316, 6709, 1453, 1783, 10671, 150684, 1639, 11258, 2802	319	319	16130	2.37763	0.999969	0.14785	0.144036
GOTERM_BP_5	GO:0030168~platelet activation	10	2.457	0.00469571	5580, 2149, 3611, 10627, 7534, 2782, 71, 60, 5170, 5879	319	161	16130	3.14064	0.999979	0.151255	0.147353
GOTERM_BP_5	GO:0043623~cellular protein complex assembly	22	5.40541	0.00509813	5580, 10092, 10097, 1175, 3320, 1460, 23126, 4728, 3837, 6709, 4709, 1453, 402, 832, 80224, 7458, 55967, 5216, 1639, 6902, 4713, 5879	319	575	16130	1.93463	0.999992	0.161936	0.157759
GOTERM_BP_5	GO:0043484~regulation of RNA splicing	8	1.9656	0.00582009	6431, 10262, 9589, 6625, 3187, 1859, 7072, 5725	319	109	16130	3.71114	0.999998	0.182336	0.177632
GOTERM_BP_5	GO:0090175~regulation of establishment of planar polarity	8	1.9656	0.00611358	5707, 5694, 7311, 7316, 1175, 5216, 5700, 5879	319	110	16130	3.6774	0.999999	0.188943	0.184068
GOTERM_BP_5	GO:0035194~posttranscriptional gene silencing by RNA	6	1.4742	0.00697064	23405, 9612, 9698, 65080, 27161, 5901	319	61	16130	4.97353	1	0.212558	0.207075
GOTERM_BP_5	GO:0043632~modification-dependent macromolecule catabolic process	22	5.40541	0.00707014	7323, 5694, 7311, 7324, 23753, 79031, 5094, 5707, 1454, 1453, 54850, 9616, 7316, 7327, 7337, 5700, 90637, 10299, 87178, 5516, 10399, 9817	319	593	16130	1.87591	1	0.212755	0.207267
GOTERM_BP_5	GO:0042776~mitochondrial ATP synthesis coupled proton transport	4	0.982801	0.00775865	9551, 521, 506, 10476	319	21	16130	9.63129	1	0.230442	0.224497
GOTERM_BP_5	GO:0010638~positive regulation of organelle organization	22	5.40541	0.00797303	9520, 25836, 9475, 10092, 7323, 7534, 10097, 7159, 2067, 26147, 285605, 23558, 10801, 54543, 402, 9869, 11034, 5216, 10155, 1639, 7529, 5879	319	600	16130	1.85402	1	0.233773	0.227743
GOTERM_BP_5	GO:0010558~negative regulation of macromolecule biosynthetic process	42	10.3194	0.00831447	5481, 23405, 7323, 9126, 3184, 3183, 440275, 4904, 146059, 55249, 58533, 51588, 7316, 8725, 65080, 10155, 6208, 27161, 10399, 54815, 25836, 9612, 8545, 7311, 64783, 9698, 5036, 26147, 7072, 9470, 6282, 3727, 27250, 468, 2597, 9869, 4335, 4799, 7529, 51317, 5901, 3646	319	1418	16130	1.49767	1	0.240699	0.234489
GOTERM_BP_5	GO:0032270~positive regulation of cellular protein metabolic process	42	10.3194	0.0087317	5580, 5660, 7324, 8555, 7423, 1460, 3184, 147372, 440275, 2149, 7919, 3611, 1454, 1453, 10519, 51588, 7316, 7337, 835, 90637, 54998, 6647, 5436, 1859, 10399, 5879, 9817, 5859, 25836, 9475, 9612, 5694, 7311, 8764, 3276, 26147, 26986, 5170, 23558, 5707, 150684, 5700	319	1420	16130	1.49556	1	0.246755	0.24039
GOTERM_BP_5	GO:0051247~positive regulation of protein metabolic process	44	10.8108	0.00873947	5580, 5660, 22937, 7324, 8555, 7423, 1460, 3184, 147372, 440275, 2149, 7919, 3611, 1454, 1453, 10519, 51588, 7316, 7337, 835, 90637, 54998, 6647, 5436, 1859, 10399, 5879, 4946, 9817, 5859, 25836, 9475, 9612, 5694, 7311, 8764, 3276, 26147, 26986, 5170, 23558, 5707, 150684, 5700	319	1508	16130	1.47535	1	0.246755	0.24039
GOTERM_BP_5	GO:0045947~negative regulation of translational initiation	4	0.982801	0.00885439	468, 27161, 3646, 440275	319	22	16130	9.1935	1	0.246951	0.24058
GOTERM_BP_5	GO:0006281~DNA repair	20	4.914	0.00912904	7156, 7323, 7311, 9126, 8555, 2067, 64710, 58493, 84515, 1454, 1453, 10519, 51588, 7316, 56949, 9768, 5436, 5888, 10155, 4437	319	530	16130	1.90809	1	0.251544	0.245054
GOTERM_BP_5	GO:0042773~ATP synthesis coupled electron transport	7	1.7199	0.00968134	1327, 4728, 4709, 1340, 55967, 54949, 4713	319	92	16130	3.84728	1	0.261346	0.254604
GOTERM_BP_5	GO:0071363~cellular response to growth factor stimulus	22	5.40541	0.00971336	7323, 7311, 7423, 9040, 3187, 7072, 5170, 147372, 3611, 1454, 1453, 79801, 58533, 10519, 7316, 8725, 5216, 6625, 5436, 1915, 5725, 10399	319	610	16130	1.82363	1	0.261346	0.254604
GOTERM_BP_5	GO:0090263~positive regulation of canonical Wnt signaling pathway	8	1.9656	0.0101147	5707, 3611, 5694, 1454, 7311, 1453, 7316, 5700	319	121	16130	3.34309	1	0.26898	0.26204
GOTERM_BP_5	GO:0031327~negative regulation of cellular biosynthetic process	43	10.5651	0.0103754	5481, 23405, 7323, 9126, 3184, 3183, 440275, 4904, 146059, 55249, 58533, 51588, 7316, 8725, 65080, 10155, 6208, 27161, 10399, 54815, 25836, 9612, 8545, 7311, 64783, 9698, 5036, 26147, 7072, 9470, 6282, 3727, 27250, 468, 2597, 9869, 4335, 4799, 7529, 51317, 706, 5901, 3646	319	1480	16130	1.4691	1	0.272743	0.265706
GOTERM_BP_5	GO:0001736~establishment of planar polarity	8	1.9656	0.0105549	5707, 5694, 7311, 7316, 1175, 5216, 5700, 5879	319	122	16130	3.31569	1	0.274307	0.26723
GOTERM_BP_5	GO:0010501~RNA secondary structure unwinding	5	1.2285	0.0108278	7919, 317781, 8886, 27161, 57062	319	44	16130	5.74594	1	0.278237	0.271059
GOTERM_BP_5	GO:0032774~RNA biosynthetic process	96	23.5872	0.0114985	6230, 23405, 22834, 6155, 6232, 7323, 9667, 6431, 6235, 64710, 84916, 54870, 2149, 7919, 55249, 253959, 7316, 8725, 5216, 27161, 9817, 6628, 25836, 6168, 8545, 6046, 5036, 6169, 8148, 91368, 9391, 285527, 6160, 3727, 51692, 27250, 326, 9869, 150684, 7766, 4335, 56949, 5700, 7529, 5901, 2958, 10985, 9443, 5481, 9045, 6133, 6135, 22937, 6171, 8031, 3184, 440275, 4904, 57645, 1997, 126626, 80264, 36…	319	3905	16130	1.24307	1	0.287815	0.28039
GOTERM_BP_5	GO:0043241~protein complex disassembly	12	2.9484	0.0115964	9553, 51021, 6709, 51253, 832, 10519, 65080, 11034, 54998, 1072, 55173, 6183	319	252	16130	2.40782	1	0.287815	0.28039
GOTERM_BP_5	GO:0016055~Wnt signaling pathway	18	4.4226	0.0116931	5694, 7311, 2782, 1175, 1460, 5707, 3611, 1454, 1453, 51588, 7316, 5216, 5700, 51699, 54949, 5879, 27161, 10399	319	468	16130	1.94478	1	0.287815	0.28039
GOTERM_BP_5	GO:0042059~negative regulation of epidermal growth factor receptor signaling pathway	5	1.2285	0.0117039	9146, 7311, 58533, 7316, 1175	319	45	16130	5.61825	1	0.287815	0.28039
GOTERM_BP_5	GO:0045862~positive regulation of proteolysis	15	3.6855	0.0118511	5694, 7311, 7324, 147372, 5707, 2149, 1454, 1453, 7316, 835, 5700, 90637, 54998, 10399, 9817	319	358	16130	2.11861	1	0.288335	0.280896
GOTERM_BP_5	GO:0198738~cell-cell signaling by wnt	18	4.4226	0.0119984	5694, 7311, 2782, 1175, 1460, 5707, 3611, 1454, 1453, 51588, 7316, 5216, 5700, 51699, 54949, 5879, 27161, 10399	319	469	16130	1.94063	1	0.288846	0.281394
GOTERM_BP_5	GO:1901185~negative regulation of ERBB signaling pathway	5	1.2285	0.0126242	9146, 7311, 58533, 7316, 1175	319	46	16130	5.49612	1	0.300746	0.292987
GOTERM_BP_5	GO:0071345~cellular response to cytokine stimulus	24	5.89681	0.0128803	7297, 5580, 11140, 5694, 7311, 8764, 1460, 2194, 51094, 2537, 5707, 26065, 1235, 2597, 10519, 51588, 7316, 7327, 6625, 5700, 87178, 10399, 8904, 9817	319	706	16130	1.7189	1	0.300787	0.293027
GOTERM_BP_5	GO:0051436~negative regulation of ubiquitin-protein ligase activity involved in mitotic cell cycle	6	1.4742	0.0130205	5707, 5694, 7311, 7324, 7316, 5700	319	71	16130	4.27304	1	0.300787	0.293027
GOTERM_BP_5	GO:1990542~mitochondrial transmembrane transport	6	1.4742	0.0130205	9551, 521, 54543, 3320, 506, 10476	319	71	16130	4.27304	1	0.300787	0.293027
GOTERM_BP_5	GO:0045732~positive regulation of protein catabolic process	12	2.9484	0.0131666	5707, 5694, 1454, 7311, 1453, 7324, 7316, 5700, 90637, 10399, 4946, 9817	319	257	16130	2.36098	1	0.300942	0.293178
GOTERM_BP_5	GO:1903829~positive regulation of cellular protein localization	15	3.6855	0.0132904	5580, 9520, 7323, 7534, 10580, 7159, 3320, 285605, 5170, 54543, 10519, 10155, 7529, 10399, 4946	319	363	16130	2.08943	1	0.300942	0.293178
GOTERM_BP_5	GO:0051439~regulation of ubiquitin-protein ligase activity involved in mitotic cell cycle	6	1.4742	0.0137729	5707, 5694, 7311, 7324, 7316, 5700	319	72	16130	4.21369	1	0.308811	0.300844
GOTERM_BP_5	GO:0010604~positive regulation of macromolecule metabolic process	73	17.9361	0.0139239	9146, 5580, 5660, 7324, 64710, 1460, 2149, 7919, 1454, 1453, 7316, 90637, 835, 54998, 5216, 6625, 1859, 27161, 9817, 5859, 25836, 9475, 10262, 10580, 8148, 3727, 5707, 23451, 326, 9869, 150684, 60, 5700, 5901, 2958, 10985, 22937, 8555, 7423, 8031, 3184, 147372, 440275, 4904, 1997, 126626, 3611, 10519, 51588, 7337, 5436, 6647, 10155, 87178, 10399, 5879, 4946, 7431, 9612, 8721, 5694, 7311, 64783, 8…	319	2856	16130	1.29243	1	0.309164	0.301189
GOTERM_BP_5	GO:0061014~positive regulation of mRNA catabolic process	4	0.982801	0.0141088	26986, 5436, 27161, 87178	319	26	16130	7.77912	1	0.309692	0.301703
GOTERM_BP_5	GO:0045727~positive regulation of translation	7	1.7199	0.0142185	7919, 9612, 26986, 5436, 3184, 5859, 440275	319	100	16130	3.5395	1	0.309692	0.301703
GOTERM_BP_5	GO:0008543~fibroblast growth factor receptor signaling pathway	7	1.7199	0.0148742	7311, 79801, 7316, 3187, 5436, 7072, 5725	319	101	16130	3.50445	1	0.320518	0.312249
GOTERM_BP_5	GO:0050792~regulation of viral process	12	2.9484	0.0149958	5481, 9698, 64710, 1175, 26986, 5216, 5436, 10155, 1072, 5879, 5094, 440275	319	262	16130	2.31592	1	0.320518	0.312249
GOTERM_BP_5	GO:0040029~regulation of gene expression, epigenetic	12	2.9484	0.015387	23405, 9612, 9698, 23451, 65080, 9869, 26147, 60, 10155, 27161, 5901, 23558	319	263	16130	2.30711	1	0.325834	0.317428
GOTERM_BP_5	GO:0007015~actin filament organization	14	3.4398	0.0159023	5580, 9475, 10092, 10097, 10580, 7170, 285527, 1072, 6709, 832, 11034, 81, 5216, 5879	319	335	16130	2.11313	1	0.333657	0.325049
GOTERM_BP_5	GO:1903827~regulation of cellular protein localization	20	4.914	0.0161774	5580, 9520, 7323, 7534, 10580, 7159, 3320, 285605, 5170, 1454, 54543, 10519, 150684, 7327, 10155, 7529, 10399, 4946, 9817, 4924	319	562	16130	1.79944	1	0.336342	0.327665
GOTERM_BP_5	GO:0001738~morphogenesis of a polarized epithelium	8	1.9656	0.0176146	5707, 5694, 7311, 7316, 1175, 5216, 5700, 5879	319	135	16130	2.9964	1	0.362565	0.353211
GOTERM_BP_5	GO:0010803~regulation of tumor necrosis factor-mediated signaling pathway	5	1.2285	0.0179142	7311, 7316, 51588, 10399, 8904	319	51	16130	4.95728	1	0.362565	0.353211
GOTERM_BP_5	GO:0070527~platelet aggregation	5	1.2285	0.0179142	5580, 3611, 10627, 71, 60	319	51	16130	4.95728	1	0.362565	0.353211
GOTERM_BP_5	GO:0019079~viral genome replication	7	1.7199	0.0184696	5481, 9475, 64710, 26986, 10155, 5094, 440275	319	106	16130	3.33915	1	0.370527	0.360968
GOTERM_BP_5	GO:0061013~regulation of mRNA catabolic process	4	0.982801	0.0189896	26986, 5436, 27161, 87178	319	29	16130	6.97438	1	0.37636	0.36665
GOTERM_BP_5	GO:0002220~innate immune response activating cell surface receptor signaling pathway	7	1.7199	0.0192541	5580, 5707, 5694, 7311, 7316, 5700, 5170	319	107	16130	3.30794	1	0.37636	0.36665
GOTERM_BP_5	GO:0048524~positive regulation of viral process	7	1.7199	0.0192541	5481, 9698, 64710, 26986, 5216, 5436, 1072	319	107	16130	3.30794	1	0.37636	0.36665
GOTERM_BP_5	GO:0002757~immune response-activating signal transduction	18	4.4226	0.0203445	5580, 10092, 7323, 5694, 7311, 9698, 10097, 3320, 5170, 5707, 1997, 26065, 7316, 5700, 71, 60, 5879, 2319	319	498	16130	1.82762	1	0.394304	0.384132
GOTERM_BP_5	GO:0051603~proteolysis involved in cellular protein catabolic process	22	5.40541	0.0206569	7323, 5694, 7311, 7324, 23753, 79031, 5094, 5707, 1454, 1453, 54850, 9616, 7316, 150684, 7327, 7337, 5700, 90637, 10299, 5516, 10399, 9817	319	657	16130	1.69317	1	0.396995	0.386753
GOTERM_BP_5	GO:0022904~respiratory electron transport chain	7	1.7199	0.0208905	1327, 4728, 4709, 1340, 55967, 54949, 4713	319	109	16130	3.24725	1	0.398138	0.387867
GOTERM_BP_5	GO:0001959~regulation of cytokine-mediated signaling pathway	8	1.9656	0.0233276	7297, 26065, 11140, 7311, 7316, 51588, 10399, 8904	319	143	16130	2.82877	1	0.440912	0.429537
GOTERM_BP_5	GO:0002218~activation of innate immune response	11	2.7027	0.0266339	5580, 5707, 26065, 7323, 5694, 7311, 9698, 7316, 5700, 5170, 2319	319	250	16130	2.22483	1	0.491419	0.478741
GOTERM_BP_5	GO:0010165~response to X-ray	4	0.982801	0.0267723	25836, 2067, 64710, 5888	319	33	16130	6.129	1	0.491419	0.478741
GOTERM_BP_5	GO:0070918~production of small RNA involved in gene silencing by RNA	4	0.982801	0.0267723	23405, 9612, 65080, 27161	319	33	16130	6.129	1	0.491419	0.478741
GOTERM_BP_5	GO:0045088~regulation of innate immune response	14	3.4398	0.0268594	7297, 5580, 11140, 6223, 7323, 5694, 7311, 9698, 5170, 5707, 26065, 7316, 5700, 2319	319	360	16130	1.96639	1	0.491419	0.478741
GOTERM_BP_5	GO:1903749~positive regulation of establishment of protein localization to mitochondrion	7	1.7199	0.0273537	9520, 7323, 7534, 54543, 7159, 285605, 7529	319	116	16130	3.05129	1	0.492582	0.479874
GOTERM_BP_5	GO:0051053~negative regulation of DNA metabolic process	7	1.7199	0.0273537	146059, 9126, 2067, 10155, 4437, 3183, 6282	319	116	16130	3.05129	1	0.492582	0.479874
GOTERM_BP_5	GO:1904951~positive regulation of establishment of protein localization	18	4.4226	0.0278336	5481, 5580, 9520, 7323, 7534, 10580, 7159, 8764, 3320, 285605, 5170, 2149, 54543, 10519, 10155, 7529, 10399, 4946	319	517	16130	1.76046	1	0.493482	0.480751
GOTERM_BP_5	GO:0032271~regulation of protein polymerization	9	2.2113	0.0278352	5580, 6709, 10092, 10097, 402, 832, 5216, 1639, 5879	319	182	16130	2.50043	1	0.493482	0.480751
GOTERM_BP_5	GO:0090004~positive regulation of establishment of protein localization to plasma membrane	4	0.982801	0.0289459	10580, 10519, 5170, 10399	319	34	16130	5.94874	1	0.509224	0.496088
GOTERM_BP_5	GO:0045089~positive regulation of innate immune response	12	2.9484	0.030232	5580, 5707, 26065, 7323, 5694, 6223, 7311, 9698, 7316, 5700, 5170, 2319	319	292	16130	2.07798	1	0.527791	0.514175
GOTERM_BP_5	GO:0051438~regulation of ubiquitin-protein transferase activity	7	1.7199	0.0304877	5707, 5694, 7311, 8555, 7324, 7316, 5700	319	119	16130	2.97437	1	0.528222	0.514595
GOTERM_BP_5	GO:1901214~regulation of neuron death	11	2.7027	0.0313461	2149, 3611, 468, 7159, 7423, 9040, 835, 5700, 6647, 5170, 10399	319	257	16130	2.16423	1	0.539011	0.525106
GOTERM_BP_5	GO:0044257~cellular protein catabolic process	22	5.40541	0.0323533	7323, 5694, 7311, 7324, 23753, 79031, 5094, 5707, 1454, 1453, 54850, 9616, 7316, 150684, 7327, 7337, 5700, 90637, 10299, 5516, 10399, 9817	319	689	16130	1.61453	1	0.548441	0.534293
GOTERM_BP_5	GO:0051052~regulation of DNA metabolic process	14	3.4398	0.0325204	5580, 9126, 2067, 64710, 3183, 6282, 146059, 7919, 9869, 5216, 5888, 10155, 4437, 5879	319	370	16130	1.91324	1	0.548441	0.534293
GOTERM_BP_5	GO:1905114~cell surface receptor signaling pathway involved in cell-cell signaling	18	4.4226	0.0326139	5694, 7311, 2782, 1175, 1460, 5707, 3611, 1454, 1453, 51588, 7316, 5216, 5700, 51699, 54949, 5879, 27161, 10399	319	527	16130	1.72705	1	0.548441	0.534293
GOTERM_BP_5	GO:0072655~establishment of protein localization to mitochondrion	9	2.2113	0.032859	9520, 7323, 7534, 54543, 7159, 3320, 285605, 7529, 706	319	188	16130	2.42063	1	0.548529	0.534378
GOTERM_BP_5	GO:0030177~positive regulation of Wnt signaling pathway	8	1.9656	0.0331038	5707, 3611, 5694, 1454, 7311, 1453, 7316, 5700	319	154	16130	2.62671	1	0.548612	0.534459
GOTERM_BP_5	GO:0048255~mRNA stabilization	4	0.982801	0.0335644	4904, 26986, 3184, 3183	319	36	16130	5.61825	1	0.552244	0.537997
GOTERM_BP_5	GO:0002764~immune response-regulating signaling pathway	18	4.4226	0.0346529	5580, 10092, 7323, 5694, 7311, 9698, 10097, 3320, 5170, 5707, 1997, 26065, 7316, 5700, 71, 60, 5879, 2319	319	531	16130	1.71404	1	0.56608	0.551476
GOTERM_BP_5	GO:0006405~RNA export from nucleus	7	1.7199	0.0350193	51692, 54890, 7919, 6431, 3267, 65083, 5901	319	123	16130	2.87764	1	0.568008	0.553354
GOTERM_BP_5	GO:0019886~antigen processing and presentation of exogenous peptide antigen via MHC class II	6	1.4742	0.0353645	1783, 10671, 1175, 22872, 1639, 11258	319	92	16130	3.29767	1	0.569445	0.554754
GOTERM_BP_5	GO:0032981~mitochondrial respiratory chain complex I assembly	5	1.2285	0.0356059	4728, 4709, 80224, 55967, 4713	319	63	16130	4.01304	1	0.569445	0.554754
GOTERM_BP_5	GO:1903312~negative regulation of mRNA metabolic process	4	0.982801	0.0360085	6431, 26986, 1859, 5725	319	37	16130	5.46641	1	0.571886	0.557132
GOTERM_BP_5	GO:1903078~positive regulation of protein localization to plasma membrane	4	0.982801	0.0385417	10580, 10519, 5170, 10399	319	38	16130	5.32255	1	0.607896	0.592214
GOTERM_BP_5	GO:0043618~regulation of transcription from RNA polymerase II promoter in response to stress	5	1.2285	0.0392693	7323, 7311, 468, 7316, 10985	319	65	16130	3.88956	1	0.61513	0.59926
GOTERM_BP_5	GO:0038096~Fc-gamma receptor signaling pathway involved in phagocytosis	7	1.7199	0.039964	5580, 10092, 10097, 3320, 71, 60, 5879	319	127	16130	2.78701	1	0.617552	0.60162
GOTERM_BP_5	GO:0002433~immune response-regulating cell surface receptor signaling pathway involved in phagocytosis	7	1.7199	0.039964	5580, 10092, 10097, 3320, 71, 60, 5879	319	127	16130	2.78701	1	0.617552	0.60162
GOTERM_BP_5	GO:0006461~protein complex assembly	39	9.58231	0.0405722	5580, 5481, 10092, 8799, 10097, 3320, 1460, 22872, 23126, 4728, 3837, 6709, 3611, 4709, 1453, 832, 80224, 55967, 7458, 5216, 10155, 1639, 6902, 87178, 10399, 5879, 6223, 6046, 2067, 2782, 1175, 1666, 10801, 402, 5700, 5888, 56922, 7529, 4713	319	1445	16130	1.36471	1	0.622742	0.606676
GOTERM_BP_5	GO:0016311~dephosphorylation	15	3.6855	0.0420217	5580, 9475, 8555, 1460, 8073, 64419, 27068, 8725, 5786, 55844, 10199, 54949, 7529, 5516, 27071	319	424	16130	1.78883	1	0.640691	0.624163
GOTERM_BP_5	GO:0009163~nucleoside biosynthetic process	7	1.7199	0.0425942	9551, 521, 80347, 79717, 506, 79031, 10476	319	129	16130	2.7438	1	0.640874	0.624341
GOTERM_BP_5	GO:1903747~regulation of establishment of protein localization to mitochondrion	7	1.7199	0.0425942	9520, 7323, 7534, 54543, 7159, 285605, 7529	319	129	16130	2.7438	1	0.640874	0.624341
GOTERM_BP_5	GO:0075733~intracellular transport of virus	5	1.2285	0.04314	3837, 7919, 7311, 7316, 5901	319	67	16130	3.77345	1	0.643828	0.627219
GOTERM_BP_5	GO:0016226~iron-sulfur cluster assembly	3	0.737101	0.0433624	9391, 51647, 23479	319	17	16130	8.92311	1	0.643828	0.627219
GOTERM_BP_5	GO:0006163~purine nucleotide metabolic process	18	4.4226	0.043635	9551, 2584, 1340, 1327, 4728, 4709, 521, 80347, 2597, 55967, 79717, 506, 54949, 1716, 706, 4713, 10476, 10399	319	547	16130	1.66391	1	0.643828	0.627219
GOTERM_BP_5	GO:0002431~Fc receptor mediated stimulatory signaling pathway	7	1.7199	0.0439491	5580, 10092, 10097, 3320, 71, 60, 5879	319	130	16130	2.72269	1	0.644305	0.627684
GOTERM_BP_5	GO:1902583~multi-organism intracellular transport	5	1.2285	0.0451531	3837, 7919, 7311, 7316, 5901	319	68	16130	3.71796	1	0.656149	0.639221
GOTERM_BP_5	GO:1901659~glycosyl compound biosynthetic process	7	1.7199	0.0453308	9551, 521, 80347, 79717, 506, 79031, 10476	319	131	16130	2.70191	1	0.656149	0.639221
GOTERM_BP_5	GO:0002253~activation of immune response	18	4.4226	0.045718	5580, 10092, 7323, 5694, 7311, 9698, 10097, 3320, 5170, 5707, 1997, 26065, 7316, 5700, 71, 60, 5879, 2319	319	550	16130	1.65483	1	0.657592	0.640628
GOTERM_BP_5	GO:1990089~response to nerve growth factor	4	0.982801	0.0466685	1454, 1453, 10519, 5170	319	41	16130	4.9331	1	0.665013	0.647857
GOTERM_BP_5	GO:0045934~negative regulation of nucleobase-containing compound metabolic process	37	9.09091	0.0468155	5481, 23405, 7323, 6431, 9126, 3183, 4904, 146059, 55249, 58533, 51588, 7316, 8725, 10155, 1859, 6208, 54815, 25836, 9612, 8545, 7311, 64783, 5036, 2067, 26147, 26986, 6282, 3727, 27250, 9869, 4335, 4799, 4437, 7529, 51317, 706, 5725	319	1371	16130	1.36461	1	0.665013	0.647857
GOTERM_BP_5	GO:0036473~cell death in response to oxidative stress	5	1.2285	0.0472179	5580, 5660, 468, 6647, 10399	319	69	16130	3.66408	1	0.666	0.648818
GOTERM_BP_5	GO:0019221~cytokine-mediated signaling pathway	18	4.4226	0.0474674	7297, 5580, 11140, 5694, 7311, 8764, 1460, 51094, 2537, 5707, 26065, 1235, 10519, 51588, 7316, 5700, 10399, 8904	319	554	16130	1.64288	1	0.666	0.648818
GOTERM_BP_5	GO:2000112~regulation of cellular macromolecule biosynthetic process	93	22.8501	0.0479761	23405, 22834, 7323, 9667, 64710, 84916, 54870, 146059, 2149, 7919, 55249, 253959, 7316, 8725, 65080, 5216, 27161, 9817, 5859, 25836, 8545, 6046, 5036, 6169, 10580, 8148, 91368, 9391, 285527, 9470, 6282, 3727, 27250, 2597, 326, 9869, 150684, 7766, 4335, 5700, 7529, 5901, 2958, 3646, 10985, 9443, 5481, 22937, 9126, 8031, 3184, 3183, 440275, 4904, 57645, 1997, 126626, 80264, 3611, 51386, 10519, 5853…	319	3991	16130	1.17827	1	0.669033	0.651773
GOTERM_BP_5	GO:0007009~plasma membrane organization	11	2.7027	0.0483059	5580, 9475, 10627, 10580, 10519, 6647, 5170, 5879, 10399, 2319, 483	319	277	16130	2.00797	1	0.66955	0.652277
GOTERM_BP_5	GO:0044772~mitotic cell cycle phase transition	17	4.1769	0.0488997	5694, 7311, 7324, 3276, 3320, 55142, 84515, 5707, 1454, 1453, 23594, 7316, 835, 5700, 55844, 1639, 11258	319	514	16130	1.67236	1	0.671593	0.654267
GOTERM_BP_5	GO:0051402~neuron apoptotic process	9	2.2113	0.0491731	2149, 3611, 468, 2597, 7423, 9040, 835, 6647, 5170	319	204	16130	2.23078	1	0.671593	0.654267
GOTERM_BP_5	GO:0046794~transport of virus	5	1.2285	0.0493343	3837, 7919, 7311, 7316, 5901	319	70	16130	3.61173	1	0.671593	0.654267
GOTERM_BP_5	GO:0010632~regulation of epithelial cell migration	8	1.9656	0.0503571	9475, 1235, 10519, 5216, 1460, 5170, 51094, 147372	319	169	16130	2.39357	1	0.678658	0.66115
GOTERM_BP_5	GO:0051348~negative regulation of transferase activity	13	3.1941	0.0511389	5580, 5694, 7311, 7324, 5170, 5707, 27250, 3611, 58533, 10519, 7316, 5700, 10399	319	357	16130	1.84128	1	0.678658	0.66115
GOTERM_BP_5	GO:0008064~regulation of actin polymerization or depolymerization	8	1.9656	0.0516765	5580, 6709, 10092, 10097, 832, 11034, 5216, 5879	319	170	16130	2.37949	1	0.678658	0.66115
GOTERM_BP_5	GO:0071774~response to fibroblast growth factor	7	1.7199	0.052643	7311, 79801, 7316, 3187, 5436, 7072, 5725	319	136	16130	2.60257	1	0.678658	0.66115
GOTERM_BP_5	GO:0072659~protein localization to plasma membrane	9	2.2113	0.0526498	9475, 10627, 10580, 10519, 5170, 5879, 10399, 2319, 483	319	207	16130	2.19845	1	0.678658	0.66115
GOTERM_BP_5	GO:0030832~regulation of actin filament length	8	1.9656	0.0530176	5580, 6709, 10092, 10097, 832, 11034, 5216, 5879	319	171	16130	2.36558	1	0.678658	0.66115
GOTERM_BP_5	GO:2000114~regulation of establishment of cell polarity	3	0.737101	0.0531425	9475, 10399, 2319	319	19	16130	7.98383	1	0.678658	0.66115
GOTERM_BP_5	GO:0009083~branched-chain amino acid catabolic process	3	0.737101	0.0531425	10295, 56922, 593	319	19	16130	7.98383	1	0.678658	0.66115
GOTERM_BP_5	GO:0051900~regulation of mitochondrial depolarization	3	0.737101	0.0531425	2537, 706, 10399	319	19	16130	7.98383	1	0.678658	0.66115
GOTERM_BP_5	GO:0051882~mitochondrial depolarization	3	0.737101	0.0531425	2537, 706, 10399	319	19	16130	7.98383	1	0.678658	0.66115
GOTERM_BP_5	GO:0010556~regulation of macromolecule biosynthetic process	95	23.3415	0.0532832	5580, 23405, 22834, 7323, 9667, 64710, 84916, 54870, 146059, 2149, 7919, 55249, 253959, 7316, 8725, 65080, 5216, 27161, 9817, 5859, 25836, 8545, 6046, 5036, 6169, 10580, 8148, 91368, 9391, 285527, 9470, 6282, 3727, 27250, 2597, 326, 9869, 150684, 7766, 4335, 5700, 7529, 5901, 2958, 3646, 10985, 9443, 5481, 22937, 9126, 8031, 3184, 3183, 440275, 4904, 57645, 1997, 126626, 80264, 3611, 51386, 10519…	319	4107	16130	1.16961	1	0.678658	0.66115
GOTERM_BP_5	GO:0002768~immune response-regulating cell surface receptor signaling pathway	14	3.4398	0.0534143	5580, 10092, 5694, 7311, 10097, 3320, 5170, 5707, 1997, 7316, 5700, 71, 60, 5879	319	399	16130	1.77418	1	0.678658	0.66115
GOTERM_BP_5	GO:1901215~negative regulation of neuron death	8	1.9656	0.0594358	2149, 3611, 468, 7423, 5700, 6647, 5170, 10399	319	176	16130	2.29838	1	0.743856	0.724666
GOTERM_BP_5	GO:0050658~RNA transport	8	1.9656	0.0594358	51692, 54890, 7919, 6431, 3267, 87178, 65083, 5901	319	176	16130	2.29838	1	0.743856	0.724666
GOTERM_BP_5	GO:0016197~endosomal transport	10	2.457	0.0595215	9146, 4074, 9980, 7311, 58533, 7316, 150684, 81609, 51699, 1639	319	250	16130	2.02257	1	0.743856	0.724666
GOTERM_BP_5	GO:0043065~positive regulation of apoptotic process	18	4.4226	0.0607085	5481, 5580, 7311, 7534, 7159, 9040, 7072, 27250, 2149, 468, 51588, 7316, 835, 6647, 7529, 706, 5879, 10399	319	572	16130	1.59118	1	0.753246	0.733814
GOTERM_BP_5	GO:2001235~positive regulation of apoptotic signaling pathway	8	1.9656	0.0609316	5580, 7534, 7159, 51588, 835, 6647, 7529, 10399	319	177	16130	2.28539	1	0.753246	0.733814
GOTERM_BP_5	GO:0090002~establishment of protein localization to plasma membrane	7	1.7199	0.0623141	9475, 10627, 10580, 10519, 5170, 10399, 2319	319	142	16130	2.4926	1	0.761744	0.742092
GOTERM_BP_5	GO:0034109~homotypic cell-cell adhesion	5	1.2285	0.0631091	5580, 3611, 10627, 71, 60	319	76	16130	3.3266	1	0.761744	0.742092
GOTERM_BP_5	GO:0016458~gene silencing	10	2.457	0.0632183	23405, 9612, 9698, 65080, 9869, 26986, 5436, 10155, 27161, 5901	319	253	16130	1.99859	1	0.761744	0.742092
GOTERM_BP_5	GO:0039703~RNA replication	3	0.737101	0.0636174	9475, 10155, 5094	319	21	16130	7.22347	1	0.761744	0.742092
GOTERM_BP_5	GO:0044788~modulation by host of viral process	3	0.737101	0.0636174	64710, 1072, 440275	319	21	16130	7.22347	1	0.761744	0.742092
GOTERM_BP_5	GO:0039694~viral RNA genome replication	3	0.737101	0.0636174	9475, 10155, 5094	319	21	16130	7.22347	1	0.761744	0.742092
GOTERM_BP_5	GO:0043068~positive regulation of programmed cell death	18	4.4226	0.0641975	5481, 5580, 7311, 7534, 7159, 9040, 7072, 27250, 2149, 468, 51588, 7316, 835, 6647, 7529, 706, 5879, 10399	319	577	16130	1.57739	1	0.764686	0.744959
GOTERM_BP_5	GO:0009259~ribonucleotide metabolic process	17	4.1769	0.0651846	9551, 2584, 1340, 1327, 4728, 4709, 521, 80347, 2597, 55967, 79717, 506, 54949, 706, 4713, 10476, 10399	319	535	16130	1.60671	1	0.772421	0.752494
GOTERM_BP_5	GO:0031400~negative regulation of protein modification process	18	4.4226	0.0667898	5580, 9475, 5694, 7311, 7324, 5170, 79031, 2218, 5707, 27250, 3611, 58533, 10519, 7316, 5700, 7529, 706, 10399	319	578	16130	1.57467	1	0.787362	0.767049
GOTERM_BP_5	GO:1901222~regulation of NIK/NF-kappaB signaling	4	0.982801	0.0685839	54542, 81, 51094, 8904	319	48	16130	4.21369	1	0.804366	0.783615
GOTERM_BP_5	GO:0009081~branched-chain amino acid metabolic process	3	0.737101	0.0690937	10295, 56922, 593	319	22	16130	6.89513	1	0.804604	0.783847
GOTERM_BP_5	GO:0006694~steroid biosynthetic process	7	1.7199	0.0693078	6718, 47, 51144, 22937, 6647, 1727, 706	319	146	16130	2.42431	1	0.804604	0.783847
GOTERM_BP_5	GO:0000086~G2/M transition of mitotic cell cycle	8	1.9656	0.0701164	1454, 7311, 1453, 7316, 3320, 55142, 1639, 11258	319	183	16130	2.21046	1	0.80988	0.788987
GOTERM_BP_5	GO:0090003~regulation of establishment of protein localization to plasma membrane	4	0.982801	0.0720356	10580, 10519, 5170, 10399	319	49	16130	4.12769	1	0.827206	0.805866
GOTERM_BP_5	GO:1903047~mitotic cell cycle process	25	6.14251	0.0723398	9126, 7324, 3320, 23126, 55142, 3837, 1454, 1453, 7316, 835, 54998, 55844, 1639, 25836, 5694, 7311, 3276, 84515, 5707, 10726, 23594, 5700, 51119, 11258, 5901	319	890	16130	1.42034	1	0.827206	0.805866
GOTERM_BP_5	GO:0032292~peripheral nervous system axon ensheathment	3	0.737101	0.0747182	23405, 3611, 6647	319	23	16130	6.59534	1	0.829435	0.808037
GOTERM_BP_5	GO:0032273~positive regulation of protein polymerization	6	1.4742	0.0750681	10092, 10097, 402, 5216, 1639, 5879	319	114	16130	2.66128	1	0.829435	0.808037
GOTERM_BP_5	GO:0071359~cellular response to dsRNA	4	0.982801	0.0755637	23405, 9612, 65080, 27161	319	50	16130	4.04514	1	0.829435	0.808037
GOTERM_BP_5	GO:0031334~positive regulation of protein complex assembly	9	2.2113	0.0755833	10092, 10097, 402, 2067, 5216, 5700, 1639, 5879, 10399	319	224	16130	2.0316	1	0.829435	0.808037
GOTERM_BP_5	GO:0044770~cell cycle phase transition	17	4.1769	0.0756727	5694, 7311, 7324, 3276, 3320, 55142, 84515, 5707, 1454, 1453, 23594, 7316, 835, 5700, 55844, 1639, 11258	319	547	16130	1.57147	1	0.829435	0.808037
GOTERM_BP_5	GO:0045069~regulation of viral genome replication	5	1.2285	0.0759705	5481, 64710, 26986, 10155, 440275	319	81	16130	3.12125	1	0.829435	0.808037
GOTERM_BP_5	GO:0031109~microtubule polymerization or depolymerization	5	1.2285	0.0759705	402, 1453, 832, 10519, 1639	319	81	16130	3.12125	1	0.829435	0.808037
GOTERM_BP_5	GO:0034612~response to tumor necrosis factor	10	2.457	0.0762671	5707, 5694, 7311, 10519, 8764, 7316, 51588, 6625, 5700, 8904	319	263	16130	1.9226	1	0.829435	0.808037
GOTERM_BP_5	GO:0051490~negative regulation of filopodium assembly	2	0.4914	0.0765646	5580, 832	319	4	16130	25.2821	1	0.829435	0.808037
GOTERM_BP_5	GO:0090309~positive regulation of methylation-dependent chromatin silencing	2	0.4914	0.0765646	9869, 10155	319	4	16130	25.2821	1	0.829435	0.808037
GOTERM_BP_5	GO:0051495~positive regulation of cytoskeleton organization	8	1.9656	0.076665	9475, 10092, 10097, 402, 11034, 5216, 1639, 5879	319	187	16130	2.16318	1	0.829435	0.808037
GOTERM_BP_5	GO:0008203~cholesterol metabolic process	6	1.4742	0.0772822	6718, 47, 22937, 6647, 1727, 10577	319	115	16130	2.63814	1	0.829435	0.808037
GOTERM_BP_5	GO:0019693~ribose phosphate metabolic process	17	4.1769	0.0776864	9551, 2584, 1340, 1327, 4728, 4709, 521, 80347, 2597, 55967, 79717, 506, 54949, 706, 4713, 10476, 10399	319	549	16130	1.56574	1	0.829435	0.808037
GOTERM_BP_5	GO:1990778~protein localization to cell periphery	9	2.2113	0.0778895	9475, 10627, 10580, 10519, 5170, 5879, 10399, 2319, 483	319	226	16130	2.01362	1	0.829435	0.808037
GOTERM_BP_5	GO:0007596~blood coagulation	12	2.9484	0.0779748	5580, 2149, 3611, 10627, 7534, 832, 2782, 71, 60, 51317, 5170, 5879	319	342	16130	1.77418	1	0.829435	0.808037
GOTERM_BP_5	GO:0006913~nucleocytoplasmic transport	15	3.6855	0.0785538	5580, 6431, 3320, 1072, 3837, 51692, 2149, 54890, 7919, 3267, 10155, 5901, 65083, 6628, 9817	319	465	16130	1.63111	1	0.831725	0.810268
GOTERM_BP_5	GO:0007064~mitotic sister chromatid cohesion	3	0.737101	0.0804831	25836, 9126, 23126	319	24	16130	6.32053	1	0.841866	0.820148
GOTERM_BP_5	GO:0001731~formation of translation preinitiation complex	3	0.737101	0.0804831	51386, 7458, 3646	319	24	16130	6.32053	1	0.841866	0.820148
GOTERM_BP_5	GO:0030833~regulation of actin filament polymerization	7	1.7199	0.0806159	5580, 6709, 10092, 10097, 832, 5216, 5879	319	152	16130	2.32862	1	0.841866	0.820148
GOTERM_BP_5	GO:0030163~protein catabolic process	23	5.65111	0.0810101	7323, 5694, 7311, 7324, 23753, 79031, 5094, 5707, 1454, 1453, 54850, 9616, 7316, 150684, 7327, 7337, 5700, 90637, 10299, 5516, 10399, 4946, 9817	319	811	16130	1.43401	1	0.842137	0.820412
GOTERM_BP_5	GO:0000226~microtubule cytoskeleton organization	14	3.4398	0.0823805	9475, 10092, 23059, 55142, 3837, 2597, 1453, 402, 1783, 832, 10519, 9768, 85452, 1639	319	428	16130	1.65397	1	0.842333	0.820602
GOTERM_BP_5	GO:0015992~proton transport	7	1.7199	0.0825954	1327, 9551, 521, 81, 1340, 506, 10476	319	153	16130	2.3134	1	0.842333	0.820602
GOTERM_BP_5	GO:0030042~actin filament depolymerization	4	0.982801	0.0828435	6709, 832, 11034, 1072	319	52	16130	3.88956	1	0.842333	0.820602
GOTERM_BP_5	GO:0031110~regulation of microtubule polymerization or depolymerization	4	0.982801	0.0828435	402, 832, 10519, 1639	319	52	16130	3.88956	1	0.842333	0.820602
GOTERM_BP_5	GO:0030036~actin cytoskeleton organization	17	4.1769	0.0828705	5580, 9475, 10092, 10097, 10580, 7170, 285527, 1072, 5170, 6709, 832, 11034, 81, 5216, 71, 5901, 5879	319	553	16130	1.55442	1	0.842333	0.820602
GOTERM_BP_5	GO:0042058~regulation of epidermal growth factor receptor signaling pathway	5	1.2285	0.0842718	9146, 7311, 58533, 7316, 1175	319	84	16130	3.00978	1	0.851044	0.829089
GOTERM_BP_5	GO:0051169~nuclear transport	15	3.6855	0.0844718	5580, 6431, 3320, 1072, 3837, 51692, 2149, 54890, 7919, 3267, 10155, 5901, 65083, 6628, 9817	319	473	16130	1.60352	1	0.851044	0.829089
GOTERM_BP_5	GO:2000404~regulation of T cell migration	3	0.737101	0.0863805	1235, 326, 8764	319	25	16130	6.06771	1	0.854028	0.831996
GOTERM_BP_5	GO:0006120~mitochondrial electron transport, NADH to ubiquinone	4	0.982801	0.0865923	4728, 4709, 55967, 4713	319	53	16130	3.81617	1	0.854028	0.831996
GOTERM_BP_5	GO:1903201~regulation of oxidative stress-induced cell death	4	0.982801	0.0865923	5660, 468, 6647, 10399	319	53	16130	3.81617	1	0.854028	0.831996
GOTERM_BP_5	GO:0043039~tRNA aminoacylation	4	0.982801	0.0865923	283459, 27068, 57038, 5859	319	53	16130	3.81617	1	0.854028	0.831996
GOTERM_BP_5	GO:0006818~hydrogen transport	7	1.7199	0.0866351	1327, 9551, 521, 81, 1340, 506, 10476	319	155	16130	2.28355	1	0.854028	0.831996
GOTERM_BP_5	GO:0043523~regulation of neuron apoptotic process	8	1.9656	0.0872923	2149, 3611, 468, 7423, 9040, 835, 6647, 5170	319	193	16130	2.09593	1	0.856813	0.834709
GOTERM_BP_5	GO:0043038~amino acid activation	4	0.982801	0.0904118	283459, 27068, 57038, 5859	319	54	16130	3.7455	1	0.86618	0.843834
GOTERM_BP_5	GO:0002753~cytoplasmic pattern recognition receptor signaling pathway	4	0.982801	0.0904118	26065, 7311, 9698, 7316	319	54	16130	3.7455	1	0.86618	0.843834
GOTERM_BP_5	GO:0006521~regulation of cellular amino acid metabolic process	4	0.982801	0.0904118	5707, 5694, 5700, 4946	319	54	16130	3.7455	1	0.86618	0.843834
GOTERM_BP_5	GO:0016126~sterol biosynthetic process	4	0.982801	0.0904118	47, 22937, 6647, 1727	319	54	16130	3.7455	1	0.86618	0.843834
GOTERM_BP_5	GO:0030041~actin filament polymerization	7	1.7199	0.0907817	5580, 6709, 10092, 10097, 832, 5216, 5879	319	157	16130	2.25446	1	0.86618	0.843834
GOTERM_BP_5	GO:1902652~secondary alcohol metabolic process	6	1.4742	0.0912946	6718, 47, 22937, 6647, 1727, 10577	319	121	16130	2.50732	1	0.86618	0.843834
GOTERM_BP_5	GO:0010939~regulation of necrotic cell death	3	0.737101	0.0924032	7311, 7316, 706	319	26	16130	5.83434	1	0.86618	0.843834
GOTERM_BP_5	GO:0014044~Schwann cell development	3	0.737101	0.0924032	23405, 3611, 6647	319	26	16130	5.83434	1	0.86618	0.843834
GOTERM_BP_5	GO:2001020~regulation of response to DNA damage stimulus	7	1.7199	0.0928949	5580, 7178, 7919, 51588, 5888, 10155, 1859	319	158	16130	2.24019	1	0.86618	0.843834
GOTERM_BP_5	GO:0050688~regulation of defense response to virus	5	1.2285	0.0929971	9698, 1175, 5879, 5094, 440275	319	87	16130	2.90599	1	0.86618	0.843834
GOTERM_BP_5	GO:1901184~regulation of ERBB signaling pathway	5	1.2285	0.0929971	9146, 7311, 58533, 7316, 1175	319	87	16130	2.90599	1	0.86618	0.843834
GOTERM_BP_5	GO:0007044~cell-substrate junction assembly	5	1.2285	0.0929971	9475, 10580, 977, 5170, 5879	319	87	16130	2.90599	1	0.86618	0.843834
GOTERM_BP_5	GO:0010942~positive regulation of cell death	18	4.4226	0.0931702	5481, 5580, 7311, 7534, 7159, 9040, 7072, 27250, 2149, 468, 51588, 7316, 835, 6647, 7529, 706, 5879, 10399	319	607	16130	1.49943	1	0.86618	0.843834
GOTERM_BP_5	GO:0090206~negative regulation of cholesterol metabolic process	2	0.4914	0.0947745	22937, 6647	319	5	16130	20.2257	1	0.872867	0.850349
GOTERM_BP_5	GO:0045541~negative regulation of cholesterol biosynthetic process	2	0.4914	0.0947745	22937, 6647	319	5	16130	20.2257	1	0.872867	0.850349
GOTERM_BP_5	GO:0002221~pattern recognition receptor signaling pathway	7	1.7199	0.0950345	26065, 7323, 7311, 9698, 7316, 5170, 2319	319	159	16130	2.2261	1	0.872867	0.850349
GOTERM_BP_5	GO:0031023~microtubule organizing center organization	6	1.4742	0.0962382	9475, 10092, 402, 9768, 55142, 1639	319	123	16130	2.46655	1	0.878769	0.856099
GOTERM_BP_5	GO:0010628~positive regulation of gene expression	42	10.3194	0.0964456	9146, 22937, 64710, 8031, 3184, 147372, 440275, 1997, 4904, 126626, 2149, 7919, 3611, 7316, 7337, 5216, 6625, 5436, 10155, 27161, 5859, 25836, 7431, 9475, 9612, 8721, 7311, 64783, 10262, 8148, 26986, 7392, 23558, 3727, 468, 326, 23451, 5700, 60, 5901, 2958, 10985	319	1692	16130	1.25514	1	0.878769	0.856099
GOTERM_BP_5	GO:0010591~regulation of lamellipodium assembly	3	0.737101	0.0985438	832, 3320, 5879	319	27	16130	5.61825	1	0.889852	0.866896
GOTERM_BP_5	GO:0033119~negative regulation of RNA splicing	3	0.737101	0.0985438	6431, 1859, 5725	319	27	16130	5.61825	1	0.889852	0.866896
GOTERM_BP_5	GO:0090305~nucleic acid phosphodiester bond hydrolysis	10	2.457	0.0988292	23405, 3837, 51692, 7311, 2067, 7316, 65080, 27161, 87178, 55728	319	278	16130	1.81886	1	0.889852	0.866896

## Sheet: S15
Category	Term	Count	%	PValue	Genes	List Total	Pop Hits	Pop Total	Fold Enrichment	Bonferroni	Benjamini	FDR
GOTERM_BP_5	GO:0016071~mRNA metabolic process	25	21.1864	2.00836e-12	3181, 22913, 6234, 9349, 6651, 1022, 57661, 6194, 11100, 6205, 8449, 5437, 6206, 10212, 8563, 220988, 6188, 3190, 7375, 6143, 6203, 6125, 55571, 55596, 9967	101	672	16130	5.94133	1.88186e-09	1.88184e-09	1.82761e-09
GOTERM_BP_5	GO:0006396~RNA processing	27	22.8814	3.08943e-11	3181, 22913, 6234, 9349, 6651, 1022, 57661, 6194, 54853, 11100, 6205, 8449, 5437, 6206, 10212, 8563, 220988, 6188, 3190, 7375, 6143, 6203, 6125, 9790, 55596, 9967, 57418	101	910	16130	4.73844	2.89479e-08	1.4474e-08	1.40569e-08
GOTERM_BP_5	GO:0072599~establishment of protein localization to endoplasmic reticulum	10	8.47458	2.21105e-08	6729, 6188, 6143, 6234, 9349, 6203, 6125, 6205, 6206, 6194	101	108	16130	14.7873	2.07173e-05	6.90584e-06	6.70684e-06
GOTERM_BP_5	GO:0006412~translation	19	16.1017	7.01991e-08	3181, 6188, 8661, 6143, 6234, 9349, 8565, 6203, 6125, 83939, 64979, 8087, 6194, 6205, 1938, 3609, 6206, 1967, 84273	101	641	16130	4.73379	6.57744e-05	1.3481e-05	1.30925e-05
GOTERM_BP_5	GO:0034660~ncRNA metabolic process	18	15.2542	7.19368e-08	3181, 6188, 6143, 6234, 9349, 8565, 6203, 6125, 1022, 440400, 23248, 6194, 9790, 54853, 6205, 5437, 6206, 57418	101	570	16130	5.04325	6.74025e-05	1.3481e-05	1.30925e-05
GOTERM_BP_5	GO:0043043~peptide biosynthetic process	19	16.1017	1.274e-07	3181, 6188, 8661, 6143, 6234, 9349, 8565, 6203, 6125, 83939, 64979, 8087, 6194, 6205, 1938, 3609, 6206, 1967, 84273	101	667	16130	4.54926	0.000119367	1.98956e-05	1.93223e-05
GOTERM_BP_5	GO:0006612~protein targeting to membrane	11	9.32203	2.80466e-07	6729, 6188, 6143, 6234, 9349, 6203, 6125, 6711, 6205, 6206, 6194	101	190	16130	9.24596	0.000262762	3.61981e-05	3.5155e-05
GOTERM_BP_5	GO:0019080~viral gene expression	11	9.32203	3.09055e-07	6188, 8661, 6143, 6234, 9349, 6203, 6125, 6205, 5437, 6206, 6194	101	192	16130	9.14965	0.000289543	3.61981e-05	3.5155e-05
GOTERM_BP_5	GO:0043604~amide biosynthetic process	19	16.1017	5.43308e-07	3181, 6188, 8661, 6143, 6234, 9349, 8565, 6203, 6125, 83939, 64979, 8087, 6194, 6205, 1938, 3609, 6206, 1967, 84273	101	736	16130	4.12277	0.00050895	5.65644e-05	5.49345e-05
GOTERM_BP_5	GO:0019058~viral life cycle	15	12.7119	7.97849e-07	8563, 6188, 8661, 6143, 6234, 9349, 6203, 6125, 51160, 6194, 1487, 6205, 3609, 5437, 6206	101	455	16130	5.26493	0.000747305	7.35122e-05	7.1394e-05
GOTERM_BP_5	GO:0006364~rRNA processing	12	10.1695	8.63004e-07	6188, 6143, 54853, 6234, 9349, 6203, 6125, 6205, 6206, 57418, 6194, 9790	101	269	16130	7.1243	0.000808308	7.35122e-05	7.1394e-05
GOTERM_BP_5	GO:0090304~nucleic acid metabolic process	56	47.4576	1.55548e-06	22913, 6234, 9349, 1022, 57661, 23248, 6194, 11108, 2547, 11100, 8449, 10212, 220988, 7375, 6203, 6125, 83939, 57551, 440400, 55571, 91120, 9790, 79447, 2873, 79009, 1387, 53635, 328, 3609, 10463, 10589, 3181, 65980, 6651, 50809, 3182, 54853, 6205, 5437, 6206, 2969, 60491, 84142, 8563, 6188, 3190, 6143, 8565, 7555, 55596, 2778, 1487, 9967, 57418, 138474, 7707	101	5158	16130	1.73388	0.00145643	0.000121457	0.000117958
GOTERM_BP_5	GO:0019083~viral transcription	10	8.47458	1.82955e-06	6188, 6143, 6234, 9349, 6203, 6125, 6205, 5437, 6206, 6194	101	181	16130	8.82337	0.00171282	0.000131868	0.000128069
GOTERM_BP_5	GO:0016070~RNA metabolic process	52	44.0678	2.36447e-06	22913, 6234, 9349, 1022, 57661, 23248, 6194, 11108, 2547, 11100, 8449, 10212, 220988, 7375, 6203, 6125, 83939, 440400, 55571, 91120, 9790, 79447, 79009, 1387, 53635, 328, 3609, 10463, 10589, 3181, 65980, 6651, 50809, 3182, 54853, 6205, 5437, 6206, 2969, 60491, 8563, 6188, 3190, 6143, 8565, 7555, 55596, 1487, 9967, 57418, 138474, 7707	101	4648	16130	1.78669	0.00221306	0.000154119	0.000149678
GOTERM_BP_5	GO:0006518~peptide metabolic process	19	16.1017	2.46722e-06	3181, 6188, 8661, 6143, 6234, 9349, 8565, 6203, 6125, 83939, 64979, 8087, 6194, 6205, 1938, 3609, 6206, 1967, 84273	101	818	16130	3.70948	0.00230912	0.000154119	0.000149678
GOTERM_BP_5	GO:0006401~RNA catabolic process	11	9.32203	3.28693e-06	6188, 6143, 6234, 9349, 6203, 6125, 6205, 6206, 9967, 55571, 6194	101	249	16130	7.05515	0.00307512	0.000192491	0.000186944
GOTERM_BP_5	GO:0090150~establishment of protein localization to membrane	12	10.1695	1.73069e-05	6729, 6188, 6143, 6234, 9349, 56993, 6203, 6125, 6711, 6205, 6206, 6194	101	368	16130	5.20771	0.0160859	0.000953915	0.000926428
GOTERM_BP_5	GO:0033365~protein localization to organelle	18	15.2542	3.63527e-05	6188, 6143, 6234, 9349, 6500, 6203, 6125, 389541, 51160, 200576, 6194, 51184, 6729, 400, 56993, 6711, 6205, 6206	101	902	16130	3.18698	0.0334895	0.00189236	0.00183783
GOTERM_BP_5	GO:0044265~cellular macromolecule catabolic process	18	15.2542	9.66572e-05	6188, 57092, 7375, 6143, 6234, 9349, 6500, 6203, 6125, 55571, 51160, 6194, 80204, 6205, 7328, 9967, 6206, 10730	101	976	16130	2.94534	0.0865916	0.00476672	0.00462937
GOTERM_BP_5	GO:0034655~nucleobase-containing compound catabolic process	11	9.32203	0.000123051	6188, 6143, 6234, 9349, 6203, 6125, 6205, 6206, 9967, 55571, 6194	101	380	16130	4.62298	0.108906	0.00576493	0.00559881
GOTERM_BP_5	GO:0032774~RNA biosynthetic process	42	35.5932	0.000148649	3181, 22913, 65980, 6234, 9349, 50809, 1022, 57661, 23248, 3182, 6194, 11108, 2547, 11100, 6205, 5437, 6206, 60491, 2969, 10212, 8563, 6188, 3190, 6143, 6203, 7555, 6125, 83939, 440400, 55571, 91120, 79447, 1487, 1387, 53635, 328, 3609, 10463, 9967, 138474, 7707, 10589	101	3905	16130	1.71768	0.130028	0.00663256	0.00644144
GOTERM_BP_5	GO:0010608~posttranscriptional regulation of gene expression	12	10.1695	0.000162643	3181, 6188, 8661, 6203, 83939, 328, 1938, 3609, 9967, 55571, 8087, 1967	101	472	16130	4.06025	0.141363	0.00670906	0.00651573
GOTERM_BP_5	GO:0006886~intracellular protein transport	18	15.2542	0.000164683	8498, 6188, 9276, 6143, 6234, 9349, 6203, 6125, 64601, 51160, 6194, 51184, 79058, 6729, 56993, 6711, 6205, 6206	101	1020	16130	2.81829	0.143003	0.00670906	0.00651573
GOTERM_BP_5	GO:0072657~protein localization to membrane	12	10.1695	0.000220981	6729, 6188, 6143, 6234, 9349, 56993, 6203, 6125, 6711, 6205, 6206, 6194	101	489	16130	3.91909	0.187047	0.00862748	0.00837888
GOTERM_BP_5	GO:0072594~establishment of protein localization to organelle	14	11.8644	0.000234876	6188, 6143, 6234, 9349, 6203, 6125, 51160, 6194, 51184, 6729, 56993, 6711, 6205, 6206	101	666	16130	3.35712	0.197565	0.00880314	0.00854948
GOTERM_BP_5	GO:0006417~regulation of translation	10	8.47458	0.000278325	3181, 6188, 8661, 6203, 83939, 1938, 3609, 55571, 8087, 1967	101	343	16130	4.65606	0.229586	0.00983039	0.00954712
GOTERM_BP_5	GO:0034645~cellular macromolecule biosynthetic process	49	41.5254	0.000283266	22913, 6234, 9349, 1022, 57661, 23248, 6194, 11108, 2547, 11100, 1938, 10212, 8661, 6203, 6125, 83939, 440400, 55571, 91120, 79447, 1387, 53635, 328, 3609, 10463, 10589, 84273, 3181, 65980, 50809, 64979, 3182, 6205, 5437, 6206, 2969, 60491, 8563, 6188, 3190, 6143, 8565, 7555, 8087, 1487, 9967, 138474, 7707, 1967	101	5012	16130	1.56134	0.233145	0.00983039	0.00954712
GOTERM_BP_5	GO:1902582~single-organism intracellular transport	14	11.8644	0.000354241	6188, 6143, 6234, 9349, 6203, 6125, 6194, 51184, 6729, 56993, 6711, 6205, 6206, 84062	101	695	16130	3.21704	0.2825	0.0118544	0.0115128
GOTERM_BP_5	GO:0006605~protein targeting	14	11.8644	0.000384539	6188, 6143, 6234, 9349, 6203, 6125, 51160, 6194, 51184, 6729, 56993, 6711, 6205, 6206	101	701	16130	3.1895	0.30259	0.0124246	0.0120666
GOTERM_BP_5	GO:0034654~nucleobase-containing compound biosynthetic process	43	36.4407	0.000823192	3181, 22913, 65980, 6234, 9349, 50809, 1022, 57661, 23248, 3182, 6194, 11108, 2547, 11100, 6205, 5437, 6206, 60491, 2969, 10212, 8563, 6188, 3190, 6143, 6203, 7555, 6125, 83939, 440400, 55571, 91120, 2778, 79447, 1487, 1387, 53635, 328, 3609, 10463, 9967, 138474, 7707, 10589	101	4357	16130	1.57614	0.537749	0.025711	0.0249701
GOTERM_BP_5	GO:0010604~positive regulation of macromolecule metabolic process	31	26.2712	0.00176933	11183, 1022, 51160, 3182, 2547, 23142, 1938, 5437, 60491, 84062, 84142, 9113, 8563, 6188, 3190, 91304, 6500, 6203, 7555, 83939, 57551, 79447, 1487, 1387, 328, 6259, 3609, 10463, 9967, 138474, 7707	101	2856	16130	1.73347	0.809734	0.0534794	0.0519384
GOTERM_BP_5	GO:0034622~cellular macromolecular complex assembly	15	12.7119	0.00352475	9113, 6188, 7375, 8661, 6234, 6125, 50809, 1022, 83939, 9790, 6729, 2873, 118, 6711, 138474	101	1004	16130	2.386	0.96343	0.103209	0.100235
GOTERM_BP_5	GO:0015031~protein transport	22	18.6441	0.00449965	8498, 6188, 9276, 6143, 6234, 9117, 9349, 6203, 6125, 25972, 64601, 51160, 6194, 51184, 79058, 6729, 2778, 56993, 6711, 6205, 6206, 29097	101	1860	16130	1.88896	0.985385	0.127763	0.124081
GOTERM_BP_5	GO:0006281~DNA repair	10	8.47458	0.00561634	2547, 6188, 79447, 2873, 1022, 328, 5437, 57551, 10463, 84142	101	530	16130	3.01326	0.994894	0.15478	0.15032
GOTERM_BP_5	GO:0045935~positive regulation of nucleobase-containing compound metabolic process	20	16.9492	0.00599244	8563, 6188, 3190, 7555, 1022, 83939, 3182, 2547, 2778, 79447, 1387, 328, 9967, 3609, 5437, 10463, 138474, 60491, 84142, 7707	101	1658	16130	1.92645	0.996418	0.159459	0.154864
GOTERM_BP_5	GO:0042255~ribosome assembly	4	3.38983	0.00612648	6234, 6125, 83939, 9790	101	60	16130	10.6469	0.996843	0.159459	0.154864
GOTERM_BP_5	GO:0010628~positive regulation of gene expression	20	16.9492	0.0074223	8563, 6188, 3190, 6203, 7555, 1022, 83939, 3182, 2547, 79447, 1387, 1938, 9967, 3609, 5437, 10463, 138474, 60491, 84062, 7707	101	1692	16130	1.88774	0.99907	0.187965	0.182548
GOTERM_BP_5	GO:0044267~cellular protein metabolic process	43	36.4407	0.00886839	3181, 6234, 9349, 11183, 1022, 64979, 51160, 6194, 79872, 11108, 80204, 23142, 6205, 1938, 6206, 10730, 84062, 9113, 6188, 3190, 57092, 7375, 8661, 6143, 5496, 6500, 8565, 6203, 6125, 83939, 57551, 55571, 8087, 1487, 2873, 1387, 6711, 6259, 3609, 7328, 138474, 1967, 84273	101	4900	16130	1.40148	0.999763	0.218676	0.212375
GOTERM_BP_5	GO:0022618~ribonucleoprotein complex assembly	6	5.08475	0.0102802	8661, 7375, 6234, 6125, 83939, 9790	101	212	16130	4.5199	0.999938	0.246987	0.23987
GOTERM_BP_5	GO:0006351~transcription, DNA-templated	33	27.9661	0.0164066	3181, 22913, 65980, 1022, 57661, 23248, 3182, 11108, 2547, 11100, 5437, 60491, 2969, 10212, 8563, 6188, 3190, 7555, 83939, 440400, 55571, 91120, 79447, 1487, 1387, 53635, 328, 3609, 10463, 9967, 138474, 7707, 10589	101	3605	16130	1.46191	1	0.379329	0.368399
GOTERM_BP_5	GO:2001020~regulation of response to DNA damage stimulus	5	4.23729	0.0168158	8563, 3190, 6188, 328, 84142	101	158	16130	5.05389	1	0.379329	0.368399
GOTERM_BP_5	GO:0051403~stress-activated MAPK cascade	6	5.08475	0.0173537	6188, 2873, 11183, 6500, 57551, 84062	101	242	16130	3.95958	1	0.379329	0.368399
GOTERM_BP_5	GO:0010468~regulation of gene expression	38	32.2034	0.0174079	3181, 22913, 65980, 6651, 50809, 1022, 3182, 11108, 2547, 11100, 1938, 5437, 60491, 2969, 84062, 10212, 8563, 6188, 3190, 8661, 6203, 7555, 83939, 55571, 8087, 91120, 79447, 1487, 1387, 53635, 328, 3609, 10463, 9967, 138474, 7707, 10589, 1967	101	4345	16130	1.39671	1	0.379329	0.368399
GOTERM_BP_5	GO:0010557~positive regulation of macromolecule biosynthetic process	18	15.2542	0.0185493	8563, 3190, 6203, 7555, 1022, 83939, 3182, 2547, 79447, 1387, 1938, 9967, 3609, 5437, 10463, 138474, 60491, 7707	101	1597	16130	1.80003	1	0.395015	0.383633
GOTERM_BP_5	GO:0031328~positive regulation of cellular biosynthetic process	19	16.1017	0.0189756	8563, 3190, 6203, 7555, 1022, 83939, 3182, 2547, 2778, 79447, 1387, 1938, 9967, 3609, 5437, 10463, 138474, 60491, 7707	101	1729	16130	1.75498	1	0.395115	0.383729
GOTERM_BP_5	GO:0031098~stress-activated protein kinase signaling cascade	6	5.08475	0.0209114	6188, 2873, 11183, 6500, 57551, 84062	101	254	16130	3.77251	1	0.423486	0.411283
GOTERM_BP_5	GO:1902680~positive regulation of RNA biosynthetic process	16	13.5593	0.0212421	8563, 3190, 7555, 1022, 83939, 3182, 2547, 79447, 1387, 9967, 3609, 5437, 10463, 138474, 60491, 7707	101	1369	16130	1.86651	1	0.423486	0.411283
GOTERM_BP_5	GO:0050684~regulation of mRNA processing	4	3.38983	0.0268332	3181, 3190, 6651, 9967	101	104	16130	6.14242	1	0.523806	0.508712
GOTERM_BP_5	GO:0051254~positive regulation of RNA metabolic process	16	13.5593	0.0276097	8563, 3190, 7555, 1022, 83939, 3182, 2547, 79447, 1387, 9967, 3609, 5437, 10463, 138474, 60491, 7707	101	1415	16130	1.80583	1	0.527965	0.512752
GOTERM_BP_5	GO:0045739~positive regulation of DNA repair	3	2.54237	0.0291395	6188, 328, 84142	101	43	16130	11.1421	1	0.546075	0.530339
GOTERM_BP_5	GO:0043484~regulation of RNA splicing	4	3.38983	0.0302617	3181, 3190, 6651, 9967	101	109	16130	5.86066	1	0.555984	0.539963
GOTERM_BP_5	GO:0051246~regulation of protein metabolic process	24	20.339	0.0322768	3181, 9113, 6188, 3190, 7375, 8661, 91304, 11183, 6500, 6203, 1022, 83939, 57551, 55571, 8087, 51160, 1487, 2873, 23142, 6259, 1938, 3609, 84062, 1967	101	2512	16130	1.52582	1	0.581603	0.564844
GOTERM_BP_5	GO:0010556~regulation of macromolecule biosynthetic process	35	29.661	0.0349082	3181, 22913, 65980, 50809, 1022, 3182, 11108, 2547, 11100, 1938, 5437, 60491, 2969, 8563, 6188, 3190, 8661, 6203, 7555, 83939, 55571, 8087, 91120, 79447, 1487, 1387, 53635, 328, 3609, 10463, 9967, 138474, 7707, 10589, 1967	101	4107	16130	1.36099	1	0.617151	0.599367
GOTERM_BP_5	GO:0045893~positive regulation of transcription, DNA-templated	15	12.7119	0.0384924	8563, 3190, 7555, 1022, 83939, 3182, 2547, 79447, 1387, 9967, 3609, 10463, 138474, 60491, 7707	101	1349	16130	1.77579	1	0.658152	0.639188
GOTERM_BP_5	GO:2000112~regulation of cellular macromolecule biosynthetic process	34	28.8136	0.0386322	3181, 22913, 65980, 50809, 1022, 3182, 11108, 2547, 11100, 1938, 60491, 2969, 8563, 6188, 3190, 8661, 6203, 7555, 83939, 55571, 8087, 91120, 79447, 1487, 1387, 53635, 328, 3609, 10463, 9967, 138474, 7707, 10589, 1967	101	3991	16130	1.36054	1	0.658152	0.639188
GOTERM_BP_5	GO:0048193~Golgi vesicle transport	6	5.08475	0.0483328	9950, 9276, 400, 9117, 6711, 29097	101	319	16130	3.00382	1	0.804396	0.781217
GOTERM_BP_5	GO:1903311~regulation of mRNA metabolic process	4	3.38983	0.0497456	3181, 3190, 6651, 9967	101	133	16130	4.8031	1	0.804396	0.781217
GOTERM_BP_5	GO:0032268~regulation of cellular protein metabolic process	22	18.6441	0.0500741	3181, 9113, 6188, 7375, 8661, 11183, 6500, 6203, 1022, 83939, 57551, 55571, 8087, 51160, 1487, 2873, 23142, 6259, 1938, 3609, 84062, 1967	101	2346	16130	1.49764	1	0.804396	0.781217
GOTERM_BP_5	GO:0000082~G1/S transition of mitotic cell cycle	5	4.23729	0.0506503	9113, 1022, 328, 55571, 6194	101	224	16130	3.5648	1	0.804396	0.781217
GOTERM_BP_5	GO:0000075~cell cycle checkpoint	5	4.23729	0.0541042	8563, 57551, 55571, 84142, 6194	101	229	16130	3.48696	1	0.841058	0.816822
GOTERM_BP_5	GO:0016569~covalent chromatin modification	8	6.77966	0.054754	124944, 11108, 65980, 1487, 6500, 1387, 138474, 84142	101	550	16130	2.32295	1	0.841058	0.816822
GOTERM_BP_5	GO:0043102~amino acid salvage	2	1.69492	0.0603113	84245, 1967	101	10	16130	31.9406	1	0.911479	0.885215
GOTERM_BP_5	GO:0051028~mRNA transport	4	3.38983	0.0623136	8563, 3181, 220988, 10212	101	146	16130	4.37542	1	0.926791	0.900085
GOTERM_BP_5	GO:0017148~negative regulation of translation	4	3.38983	0.0633363	3181, 6188, 3609, 8087	101	147	16130	4.34566	1	0.927283	0.900563
GOTERM_BP_5	GO:0000077~DNA damage checkpoint	4	3.38983	0.0643668	8563, 57551, 55571, 84142	101	148	16130	4.3163	1	0.927872	0.901135
GOTERM_BP_5	GO:0042274~ribosomal small subunit biogenesis	3	2.54237	0.066587	6234, 6194, 9790	101	68	16130	7.04572	1	0.939865	0.912782
GOTERM_BP_5	GO:0031400~negative regulation of protein modification process	8	6.77966	0.067698	9113, 6188, 8661, 7375, 2873, 1487, 84062, 51160	101	578	16130	2.21042	1	0.939865	0.912782
GOTERM_BP_5	GO:0006913~nucleocytoplasmic transport	7	5.9322	0.0690804	51184, 8563, 3181, 8498, 9349, 6711, 10212	101	465	16130	2.40413	1	0.939865	0.912782
GOTERM_BP_5	GO:0032481~positive regulation of type I interferon production	3	2.54237	0.0717867	2547, 1387, 5437	101	71	16130	6.74801	1	0.939865	0.912782
GOTERM_BP_5	GO:0034249~negative regulation of cellular amide metabolic process	4	3.38983	0.0717961	3181, 6188, 3609, 8087	101	155	16130	4.12137	1	0.939865	0.912782
GOTERM_BP_5	GO:0045786~negative regulation of cell cycle	7	5.9322	0.0719313	8563, 9113, 5496, 1022, 389541, 55571, 6194	101	470	16130	2.37855	1	0.939865	0.912782
GOTERM_BP_5	GO:2001022~positive regulation of response to DNA damage stimulus	3	2.54237	0.0735485	6188, 328, 84142	101	72	16130	6.65429	1	0.939865	0.912782
GOTERM_BP_5	GO:0051169~nuclear transport	7	5.9322	0.0736742	51184, 8563, 3181, 8498, 9349, 6711, 10212	101	473	16130	2.36347	1	0.939865	0.912782
GOTERM_BP_5	GO:0051252~regulation of RNA metabolic process	31	26.2712	0.0742263	3181, 22913, 65980, 6651, 50809, 1022, 3182, 11108, 2547, 11100, 5437, 60491, 2969, 8563, 6188, 3190, 7555, 83939, 55571, 91120, 79447, 1487, 1387, 53635, 328, 3609, 10463, 9967, 138474, 7707, 10589	101	3762	16130	1.316	1	0.939865	0.912782
GOTERM_BP_5	GO:2001141~regulation of RNA biosynthetic process	30	25.4237	0.0809213	3181, 22913, 65980, 50809, 1022, 3182, 11108, 2547, 11100, 5437, 60491, 2969, 8563, 6188, 3190, 7555, 83939, 55571, 91120, 79447, 1487, 1387, 53635, 328, 3609, 10463, 9967, 138474, 7707, 10589	101	3644	16130	1.31479	1	1	0.972222
GOTERM_BP_5	GO:0032269~negative regulation of cellular protein metabolic process	11	9.32203	0.0872799	9113, 3181, 6188, 8661, 7375, 2873, 1487, 3609, 8087, 84062, 51160	101	992	16130	1.7709	1	1	0.972222
GOTERM_BP_5	GO:0006259~DNA metabolic process	11	9.32203	0.0886232	2547, 2778, 6188, 79447, 2873, 1022, 328, 5437, 57551, 10463, 84142	101	995	16130	1.76556	1	1	0.972222
GOTERM_BP_5	GO:0009086~methionine biosynthetic process	2	1.69492	0.0891021	84245, 1967	101	15	16130	21.2937	1	1	0.972222
GOTERM_BP_5	GO:0006282~regulation of DNA repair	3	2.54237	0.0937959	6188, 328, 84142	101	83	16130	5.7724	1	1	0.972222
GOTERM_BP_5	GO:0018216~peptidyl-arginine methylation	2	1.69492	0.0947546	11108, 80204	101	16	16130	19.9629	1	1	0.972222
GOTERM_BP_5	GO:0050658~RNA transport	4	3.38983	0.0962316	8563, 3181, 220988, 10212	101	176	16130	3.62961	1	1	0.972222
GOTERM_BP_5	GO:0006888~ER to Golgi vesicle-mediated transport	4	3.38983	0.0974709	9276, 9117, 6711, 29097	101	177	16130	3.60911	1	1	0.972222

## Sheet: S16
Category	Term	Count	%	PValue	Genes	List Total	Pop Hits	Pop Total	Fold Enrichment	Bonferroni	Benjamini	FDR
GOTERM_BP_5	GO:0044267~cellular protein metabolic process	46	45.098	0.000103323	9444, 29907, 5682, 4850, 79791, 26118, 79133, 9140, 55245, 10238, 55744, 221472, 29883, 5611, 51125, 9736, 10498, 6923, 27183, 55827, 8925, 55904, 4627, 51629, 8761, 7750, 6122, 63891, 8666, 90135, 1153, 28988, 26127, 5270, 3329, 10987, 54386, 2876, 663, 51374, 51255, 207, 84792, 84311, 5689, 1845	92	4900	16130	1.64592	0.144994	0.108716	0.108572
GOTERM_BP_5	GO:0043604~amide biosynthetic process	14	13.7255	0.00023914	51629, 8761, 9444, 6122, 8666, 1153, 8560, 10987, 55245, 55744, 29883, 5611, 207, 84311	92	736	16130	3.33501	0.304121	0.108716	0.108572
GOTERM_BP_5	GO:0006412~translation	13	12.7451	0.000249779	51629, 8761, 9444, 6122, 8666, 1153, 10987, 55245, 55744, 29883, 5611, 207, 84311	92	641	16130	3.55576	0.315258	0.108716	0.108572
GOTERM_BP_5	GO:0044265~cellular macromolecule catabolic process	16	15.6863	0.000346098	8761, 6122, 5682, 22803, 90135, 4850, 79791, 2876, 51374, 51255, 29883, 5611, 207, 5689, 9736, 27183	92	976	16130	2.8742	0.408312	0.108716	0.108572
GOTERM_BP_5	GO:0043043~peptide biosynthetic process	13	12.7451	0.000358561	51629, 8761, 9444, 6122, 8666, 1153, 10987, 55245, 55744, 29883, 5611, 207, 84311	92	667	16130	3.41715	0.41939	0.108716	0.108572
GOTERM_BP_5	GO:0006518~peptide metabolic process	14	13.7255	0.000654461	51629, 8761, 9444, 6122, 8666, 1153, 10987, 55245, 2876, 55744, 29883, 5611, 207, 84311	92	818	16130	3.00069	0.629347	0.165361	0.165142
GOTERM_BP_5	GO:0044772~mitotic cell cycle phase transition	10	9.80392	0.0024415	9793, 80254, 5682, 5001, 4850, 29883, 207, 5689, 79791, 10498	92	514	16130	3.41101	0.975421	0.52876	0.528063
GOTERM_BP_5	GO:0044770~cell cycle phase transition	10	9.80392	0.00369035	9793, 80254, 5682, 5001, 4850, 29883, 207, 5689, 79791, 10498	92	547	16130	3.20523	0.99632	0.648167	0.647312
GOTERM_BP_5	GO:0051603~proteolysis involved in cellular protein catabolic process	11	10.7843	0.00386943	2876, 5682, 90135, 51374, 51255, 5611, 207, 5689, 9736, 79791, 27183	92	657	16130	2.93544	0.997198	0.648167	0.647312
GOTERM_BP_5	GO:0008637~apoptotic mitochondrial changes	5	4.90196	0.00459525	3329, 2876, 51100, 7533, 207	92	119	16130	7.36664	0.999072	0.648167	0.647312
GOTERM_BP_5	GO:0010608~posttranscriptional regulation of gene expression	9	8.82353	0.00516131	55245, 9444, 5682, 8666, 29883, 1153, 5611, 207, 5689	92	472	16130	3.34308	0.999608	0.648167	0.647312
GOTERM_BP_5	GO:0044257~cellular protein catabolic process	11	10.7843	0.00539154	2876, 5682, 90135, 51374, 51255, 5611, 207, 5689, 9736, 79791, 27183	92	689	16130	2.79911	0.999724	0.648167	0.647312
GOTERM_BP_5	GO:0030163~protein catabolic process	12	11.7647	0.00584585	2876, 5682, 90135, 51374, 51255, 5611, 207, 5689, 9736, 79791, 27183, 5270	92	811	16130	2.59422	0.999862	0.648167	0.647312
GOTERM_BP_5	GO:1903076~regulation of protein localization to plasma membrane	4	3.92157	0.0061509	8650, 64114, 207, 27183	92	66	16130	10.6258	0.999913	0.648167	0.647312
GOTERM_BP_5	GO:1904375~regulation of protein localization to cell periphery	4	3.92157	0.00641326	8650, 64114, 207, 27183	92	67	16130	10.4672	0.999942	0.648167	0.647312
GOTERM_BP_5	GO:0044819~mitotic G1/S transition checkpoint	4	3.92157	0.00782472	4850, 29883, 79791, 10498	92	72	16130	9.74034	0.999993	0.736271	0.735299
GOTERM_BP_5	GO:1901990~regulation of mitotic cell cycle phase transition	7	6.86275	0.00841875	5682, 4850, 29883, 207, 5689, 79791, 10498	92	312	16130	3.9336	0.999997	0.736271	0.735299
GOTERM_BP_5	GO:0000082~G1/S transition of mitotic cell cycle	6	5.88235	0.008742	5001, 4850, 29883, 207, 79791, 10498	92	224	16130	4.69623	0.999998	0.736271	0.735299
GOTERM_BP_5	GO:0000077~DNA damage checkpoint	5	4.90196	0.009819	80254, 4850, 29883, 79791, 10498	92	148	16130	5.92318	1	0.783453	0.782419
GOTERM_BP_5	GO:1902806~regulation of cell cycle G1/S phase transition	5	4.90196	0.0109945	4850, 29883, 207, 79791, 10498	92	153	16130	5.72961	1	0.816229	0.815152
GOTERM_BP_5	GO:1903047~mitotic cell cycle process	12	11.7647	0.0113645	51507, 9793, 80254, 5682, 5001, 4850, 29883, 207, 5689, 79791, 10498, 27183	92	890	16130	2.36395	1	0.816229	0.815152
GOTERM_BP_5	GO:1901987~regulation of cell cycle phase transition	7	6.86275	0.011845	5682, 4850, 29883, 207, 5689, 79791, 10498	92	336	16130	3.65263	1	0.816229	0.815152
GOTERM_BP_5	GO:0006417~regulation of translation	7	6.86275	0.0130068	55245, 9444, 8666, 29883, 1153, 5611, 207	92	343	16130	3.57808	1	0.857315	0.856184
GOTERM_BP_5	GO:0051248~negative regulation of protein metabolic process	13	12.7451	0.01463	9444, 5682, 1153, 79791, 5270, 2876, 10859, 51374, 29883, 5611, 207, 5689, 1845	92	1049	16130	2.17277	1	0.861721	0.860584
GOTERM_BP_5	GO:0051348~negative regulation of transferase activity	7	6.86275	0.0155668	5682, 51374, 5611, 207, 5689, 79791, 1845	92	357	16130	3.43777	1	0.861721	0.860584
GOTERM_BP_5	GO:0006464~cellular protein modification process	32	31.3725	0.0158544	29907, 5682, 4850, 79791, 26118, 79133, 9140, 10238, 221472, 5611, 51125, 9736, 10498, 6923, 55827, 8925, 55904, 7750, 63891, 90135, 28988, 26127, 10987, 54386, 2876, 663, 51374, 51255, 207, 84792, 5689, 1845	92	3818	16130	1.46947	1	0.861721	0.860584
GOTERM_BP_5	GO:0036211~protein modification process	32	31.3725	0.0158544	29907, 5682, 4850, 79791, 26118, 79133, 9140, 10238, 221472, 5611, 51125, 9736, 10498, 6923, 55827, 8925, 55904, 7750, 63891, 90135, 28988, 26127, 10987, 54386, 2876, 663, 51374, 51255, 207, 84792, 5689, 1845	92	3818	16130	1.46947	1	0.861721	0.860584
GOTERM_BP_5	GO:0045786~negative regulation of cell cycle	8	7.84314	0.0169114	10859, 51374, 4850, 29883, 79791, 10498, 27183, 55904	92	470	16130	2.98427	1	0.861721	0.860584
GOTERM_BP_5	GO:0090150~establishment of protein localization to membrane	7	6.86275	0.0178099	6122, 51100, 64114, 6730, 7533, 51125, 207	92	368	16130	3.33501	1	0.861721	0.860584
GOTERM_BP_5	GO:0043632~modification-dependent macromolecule catabolic process	9	8.82353	0.0187211	5682, 90135, 51374, 51255, 207, 5689, 9736, 79791, 27183	92	593	16130	2.66094	1	0.861721	0.860584
GOTERM_BP_5	GO:0044773~mitotic DNA damage checkpoint	4	3.92157	0.0189562	4850, 29883, 79791, 10498	92	100	16130	7.01304	1	0.861721	0.860584
GOTERM_BP_5	GO:1902807~negative regulation of cell cycle G1/S phase transition	4	3.92157	0.0189562	4850, 29883, 79791, 10498	92	100	16130	7.01304	1	0.861721	0.860584
GOTERM_BP_5	GO:0010564~regulation of cell cycle process	9	8.82353	0.0190619	5682, 51100, 4850, 29883, 207, 5689, 79791, 10498, 27183	92	595	16130	2.65199	1	0.861721	0.860584
GOTERM_BP_5	GO:0007009~plasma membrane organization	6	5.88235	0.0202466	8650, 51100, 64114, 51125, 207, 27183	92	277	16130	3.79768	1	0.861721	0.860584
GOTERM_BP_5	GO:0072657~protein localization to membrane	8	7.84314	0.0205302	6122, 8650, 51100, 64114, 6730, 7533, 51125, 207	92	489	16130	2.86832	1	0.861721	0.860584
GOTERM_BP_5	GO:0007346~regulation of mitotic cell cycle	8	7.84314	0.0209404	5682, 4850, 29883, 207, 5689, 79791, 10498, 1845	92	491	16130	2.85664	1	0.861721	0.860584
GOTERM_BP_5	GO:0051246~regulation of protein metabolic process	23	22.549	0.0210314	9444, 5682, 8666, 90135, 1153, 28988, 79791, 5270, 3329, 10987, 55245, 54386, 2876, 663, 10859, 51374, 221472, 29883, 5611, 207, 5689, 4627, 1845	92	2512	16130	1.60529	1	0.861721	0.860584
GOTERM_BP_5	GO:0044774~mitotic DNA integrity checkpoint	4	3.92157	0.0226257	4850, 29883, 79791, 10498	92	107	16130	6.55425	1	0.902647	0.901456
GOTERM_BP_5	GO:0032269~negative regulation of cellular protein metabolic process	12	11.7647	0.0235965	9444, 2876, 5682, 51374, 29883, 1153, 5611, 207, 5689, 79791, 5270, 1845	92	992	16130	2.12088	1	0.917236	0.916026
GOTERM_BP_5	GO:0032479~regulation of type I interferon production	4	3.92157	0.0254671	3329, 27297, 10859, 8887	92	112	16130	6.26165	1	0.952114	0.950858
GOTERM_BP_5	GO:0010498~proteasomal protein catabolic process	7	6.86275	0.0264086	5682, 90135, 51374, 51255, 207, 5689, 79791	92	403	16130	3.04537	1	0.952114	0.950858
GOTERM_BP_5	GO:0032872~regulation of stress-activated MAPK cascade	5	4.90196	0.0265798	10987, 221472, 28988, 207, 1845	92	200	16130	4.38315	1	0.952114	0.950858
GOTERM_BP_5	GO:0070302~regulation of stress-activated protein kinase signaling cascade	5	4.90196	0.0270059	10987, 221472, 28988, 207, 1845	92	201	16130	4.36135	1	0.952114	0.950858
GOTERM_BP_5	GO:0042770~signal transduction in response to DNA damage	4	3.92157	0.0297531	80254, 4850, 29883, 10498	92	119	16130	5.89331	1	1	0.99934
GOTERM_BP_5	GO:0010468~regulation of gene expression	34	33.3333	0.0318601	9444, 6595, 5682, 5089, 9665, 55245, 10859, 29883, 6722, 5611, 9736, 10498, 6923, 55827, 55904, 4627, 7750, 9991, 22803, 8666, 8887, 7533, 1153, 5270, 10987, 54386, 2876, 51374, 24144, 207, 84792, 84498, 5689, 6617	92	4345	16130	1.37194	1	1	0.99934
GOTERM_BP_5	GO:0002262~myeloid cell homeostasis	4	3.92157	0.0330336	9991, 6722, 4522, 55904	92	124	16130	5.65568	1	1	0.99934
GOTERM_BP_5	GO:0032268~regulation of cellular protein metabolic process	21	20.5882	0.0360304	9444, 5682, 8666, 1153, 28988, 79791, 5270, 3329, 10987, 55245, 54386, 2876, 663, 51374, 221472, 29883, 5611, 207, 5689, 4627, 1845	92	2346	16130	1.56942	1	1	0.99934
GOTERM_BP_5	GO:0061515~myeloid cell development	3	2.94118	0.0372687	9991, 10859, 6722	92	54	16130	9.74034	1	1	0.99934
GOTERM_BP_5	GO:1990778~protein localization to cell periphery	5	4.90196	0.0390025	8650, 64114, 51125, 207, 27183	92	226	16130	3.8789	1	1	0.99934
GOTERM_BP_5	GO:0022408~negative regulation of cell-cell adhesion	4	3.92157	0.0393937	10859, 5420, 5270, 1845	92	133	16130	5.27297	1	1	0.99934
GOTERM_BP_5	GO:0000075~cell cycle checkpoint	5	4.90196	0.0406173	80254, 4850, 29883, 79791, 10498	92	229	16130	3.82808	1	1	0.99934
GOTERM_BP_5	GO:0010821~regulation of mitochondrion organization	5	4.90196	0.0406173	55245, 2876, 51100, 7533, 207	92	229	16130	3.82808	1	1	0.99934
GOTERM_BP_5	GO:0022604~regulation of cell morphogenesis	8	7.84314	0.041386	6284, 7750, 57464, 221472, 7533, 6722, 7419, 4627	92	568	16130	2.46938	1	1	0.99934
GOTERM_BP_5	GO:0045787~positive regulation of cell cycle	6	5.88235	0.0428044	51374, 4850, 29883, 207, 10498, 1845	92	339	16130	3.10312	1	1	0.99934
GOTERM_BP_5	GO:0007596~blood coagulation	6	5.88235	0.04417	8761, 64145, 6722, 207, 5270, 4627	92	342	16130	3.0759	1	1	0.99934
GOTERM_BP_5	GO:0008054~negative regulation of cyclin-dependent protein serine/threonine kinase by cyclin degradation	2	1.96078	0.0442615	51374, 79791	92	8	16130	43.8315	1	1	0.99934
GOTERM_BP_5	GO:0043247~telomere maintenance in response to DNA damage	2	1.96078	0.0442615	54386, 24144	92	8	16130	43.8315	1	1	0.99934
GOTERM_BP_5	GO:0030162~regulation of proteolysis	9	8.82353	0.0463385	3329, 2876, 5682, 90135, 51374, 207, 5689, 5270, 4627	92	708	16130	2.22872	1	1	0.99934
GOTERM_BP_5	GO:0010948~negative regulation of cell cycle process	5	4.90196	0.0468612	4850, 29883, 79791, 10498, 27183	92	240	16130	3.65263	1	1	0.99934
GOTERM_BP_5	GO:0048468~cell development	18	17.6471	0.0474306	9444, 6595, 9991, 8650, 7873, 5420, 9665, 7533, 28988, 5270, 2876, 663, 10859, 6722, 207, 10498, 8925, 4627	92	1968	16130	1.60359	1	1	0.99934
GOTERM_BP_5	GO:0006977~DNA damage response, signal transduction by p53 class mediator resulting in cell cycle arrest	3	2.94118	0.0478515	4850, 29883, 10498	92	62	16130	8.48352	1	1	0.99934
GOTERM_BP_5	GO:0051403~stress-activated MAPK cascade	5	4.90196	0.0480509	10987, 221472, 28988, 207, 1845	92	242	16130	3.62244	1	1	0.99934
GOTERM_BP_5	GO:0008360~regulation of cell shape	4	3.92157	0.0487683	6284, 57464, 221472, 4627	92	145	16130	4.83658	1	1	0.99934
GOTERM_BP_5	GO:0072431~signal transduction involved in mitotic G1 DNA damage checkpoint	3	2.94118	0.0492432	4850, 29883, 10498	92	63	16130	8.34886	1	1	0.99934
GOTERM_BP_5	GO:0072413~signal transduction involved in mitotic cell cycle checkpoint	3	2.94118	0.0492432	4850, 29883, 10498	92	63	16130	8.34886	1	1	0.99934
GOTERM_BP_5	GO:0006508~proteolysis	16	15.6863	0.051318	7384, 5682, 90135, 79791, 5270, 3329, 10987, 2876, 51374, 51255, 5611, 207, 5689, 9736, 27183, 4627	92	1693	16130	1.65695	1	1	0.99934
GOTERM_BP_5	GO:0072401~signal transduction involved in DNA integrity checkpoint	3	2.94118	0.0520704	4850, 29883, 10498	92	65	16130	8.09197	1	1	0.99934
GOTERM_BP_5	GO:0072422~signal transduction involved in DNA damage checkpoint	3	2.94118	0.0520704	4850, 29883, 10498	92	65	16130	8.09197	1	1	0.99934
GOTERM_BP_5	GO:0006401~RNA catabolic process	5	4.90196	0.0523467	8761, 6122, 22803, 4850, 29883	92	249	16130	3.5206	1	1	0.99934
GOTERM_BP_5	GO:0010647~positive regulation of cell communication	15	14.7059	0.0529332	6284, 5682, 92799, 7533, 28988, 5270, 54386, 2876, 663, 389, 51100, 221472, 207, 5689, 9736	92	1555	16130	1.69125	1	1	0.99934
GOTERM_BP_5	GO:0051146~striated muscle cell differentiation	5	4.90196	0.052977	2876, 663, 6722, 207, 4627	92	250	16130	3.50652	1	1	0.99934
GOTERM_BP_5	GO:0072395~signal transduction involved in cell cycle checkpoint	3	2.94118	0.0535054	4850, 29883, 10498	92	66	16130	7.96937	1	1	0.99934
GOTERM_BP_5	GO:1903362~regulation of cellular protein catabolic process	5	4.90196	0.0536115	2876, 5682, 51374, 207, 5689	92	251	16130	3.49255	1	1	0.99934
GOTERM_BP_5	GO:0042692~muscle cell differentiation	6	5.88235	0.0539425	9444, 2876, 663, 6722, 207, 4627	92	362	16130	2.90596	1	1	0.99934
GOTERM_BP_5	GO:0031098~stress-activated protein kinase signaling cascade	5	4.90196	0.05554	10987, 221472, 28988, 207, 1845	92	254	16130	3.4513	1	1	0.99934
GOTERM_BP_5	GO:0015031~protein transport	17	16.6667	0.0557302	6284, 131474, 6122, 29907, 64145, 9632, 6730, 7533, 3329, 51194, 10859, 51100, 207, 51125, 27072, 27183, 4627	92	1860	16130	1.60244	1	1	0.99934
GOTERM_BP_5	GO:1901991~negative regulation of mitotic cell cycle phase transition	4	3.92157	0.0564518	4850, 29883, 79791, 10498	92	154	16130	4.55392	1	1	0.99934
GOTERM_BP_5	GO:0009967~positive regulation of signal transduction	14	13.7255	0.0570991	6284, 5682, 92799, 7533, 28988, 54386, 2876, 663, 389, 51100, 221472, 207, 5689, 9736	92	1428	16130	1.71888	1	1	0.99934
GOTERM_BP_5	GO:0042176~regulation of protein catabolic process	6	5.88235	0.0581783	2876, 5682, 51374, 207, 5689, 5270	92	370	16130	2.84313	1	1	0.99934
GOTERM_BP_5	GO:0007093~mitotic cell cycle checkpoint	4	3.92157	0.0609551	4850, 29883, 79791, 10498	92	159	16130	4.41072	1	1	0.99934
GOTERM_BP_5	GO:0006886~intracellular protein transport	11	10.7843	0.0611563	131474, 51194, 29907, 6122, 51100, 9632, 6730, 7533, 51125, 207, 27072	92	1020	16130	1.89077	1	1	0.99934
GOTERM_BP_5	GO:0006461~protein complex assembly	14	13.7255	0.0616111	9793, 92799, 9632, 28988, 79133, 3329, 55245, 55744, 51100, 24144, 6722, 27072, 150274, 6923	92	1445	16130	1.69866	1	1	0.99934
GOTERM_BP_5	GO:0030168~platelet activation	4	3.92157	0.0628024	6722, 207, 5270, 4627	92	161	16130	4.35593	1	1	0.99934
GOTERM_BP_5	GO:0034655~nucleobase-containing compound catabolic process	6	5.88235	0.0637359	8761, 6122, 2876, 22803, 4850, 29883	92	380	16130	2.76831	1	1	0.99934
GOTERM_BP_5	GO:0051604~protein maturation	5	4.90196	0.0671687	3329, 131474, 7384, 5270, 4627	92	271	16130	3.2348	1	1	0.99934
GOTERM_BP_5	GO:0072331~signal transduction by p53 class mediator	4	3.92157	0.0675338	51100, 4850, 29883, 10498	92	166	16130	4.22472	1	1	0.99934
GOTERM_BP_5	GO:1901988~negative regulation of cell cycle phase transition	4	3.92157	0.0675338	4850, 29883, 79791, 10498	92	166	16130	4.22472	1	1	0.99934
GOTERM_BP_5	GO:0002862~negative regulation of inflammatory response to antigenic stimulus	2	1.96078	0.0709351	2876, 5682	92	13	16130	26.9732	1	1	0.99934
GOTERM_BP_5	GO:0009396~folic acid-containing compound biosynthetic process	2	1.96078	0.0709351	4522, 471	92	13	16130	26.9732	1	1	0.99934
GOTERM_BP_5	GO:0010604~positive regulation of macromolecule metabolic process	23	22.549	0.0728632	9444, 6595, 5682, 5089, 7533, 1153, 28988, 3329, 10987, 55245, 54386, 663, 10859, 51374, 221472, 29883, 6722, 5611, 207, 5689, 55904, 55827, 4627	92	2856	16130	1.41194	1	1	0.99934
GOTERM_BP_5	GO:0006986~response to unfolded protein	4	3.92157	0.0734204	3329, 10987, 7873, 5611	92	172	16130	4.07735	1	1	0.99934
GOTERM_BP_5	GO:0002009~morphogenesis of an epithelium	7	6.86275	0.0740809	5682, 8650, 389, 5420, 6722, 4522, 5689	92	521	16130	2.35563	1	1	0.99934
GOTERM_BP_5	GO:0034645~cellular macromolecule biosynthetic process	36	35.2941	0.0804792	9444, 6595, 5001, 5089, 9140, 55245, 55744, 10859, 29883, 6722, 5611, 51125, 9736, 10498, 6923, 55827, 55904, 51629, 8761, 51507, 7750, 6122, 22803, 8666, 8887, 7533, 1153, 10987, 27297, 54386, 24144, 207, 84792, 84498, 84311, 6617	92	5012	16130	1.25933	1	1	0.99934
GOTERM_BP_5	GO:0072594~establishment of protein localization to organelle	8	7.84314	0.0820464	131474, 51194, 6122, 51100, 6730, 7533, 207, 27072	92	666	16130	2.10602	1	1	0.99934
GOTERM_BP_5	GO:0071158~positive regulation of cell cycle arrest	3	2.94118	0.0832115	4850, 29883, 10498	92	85	16130	6.18798	1	1	0.99934
GOTERM_BP_5	GO:0016071~mRNA metabolic process	8	7.84314	0.0850989	9410, 9444, 9991, 6122, 22803, 24144, 4850, 29883	92	672	16130	2.08722	1	1	0.99934
GOTERM_BP_5	GO:0010563~negative regulation of phosphorus metabolic process	7	6.86275	0.0869548	51374, 9665, 53349, 5611, 207, 79791, 1845	92	544	16130	2.25603	1	1	0.99934
GOTERM_BP_5	GO:0045936~negative regulation of phosphate metabolic process	7	6.86275	0.0869548	51374, 9665, 53349, 5611, 207, 79791, 1845	92	544	16130	2.25603	1	1	0.99934
GOTERM_BP_5	GO:0072655~establishment of protein localization to mitochondrion	4	3.92157	0.0901843	131474, 51100, 7533, 207	92	188	16130	3.73034	1	1	0.99934
GOTERM_BP_5	GO:0043066~negative regulation of apoptotic process	9	8.82353	0.090298	3329, 2876, 663, 10859, 51100, 8887, 64114, 5611, 207	92	818	16130	1.92902	1	1	0.99934
GOTERM_BP_5	GO:0033108~mitochondrial respiratory chain complex assembly	3	2.94118	0.0917084	55245, 55744, 79133	92	90	16130	5.8442	1	1	0.99934
GOTERM_BP_5	GO:0090201~negative regulation of release of cytochrome c from mitochondria	2	1.96078	0.0917428	2876, 207	92	17	16130	20.6266	1	1	0.99934
GOTERM_BP_5	GO:0010628~positive regulation of gene expression	15	14.7059	0.0920676	9444, 6595, 5089, 7533, 1153, 10987, 55245, 10859, 29883, 6722, 5611, 207, 55904, 55827, 4627	92	1692	16130	1.55431	1	1	0.99934
GOTERM_BP_5	GO:0000079~regulation of cyclin-dependent protein serine/threonine kinase activity	3	2.94118	0.0934375	51374, 207, 79791	92	91	16130	5.77998	1	1	0.99934
GOTERM_BP_5	GO:1904029~regulation of cyclin-dependent protein kinase activity	3	2.94118	0.095176	51374, 207, 79791	92	92	16130	5.71716	1	1	0.99934
GOTERM_BP_5	GO:0043069~negative regulation of programmed cell death	9	8.82353	0.0957062	3329, 2876, 663, 10859, 51100, 8887, 64114, 5611, 207	92	829	16130	1.90342	1	1	0.99934
GOTERM_BP_5	GO:0042559~pteridine-containing compound biosynthetic process	2	1.96078	0.0968723	4522, 471	92	18	16130	19.4807	1	1	0.99934
GOTERM_BP_5	GO:0060055~angiogenesis involved in wound healing	2	1.96078	0.0968723	2876, 6722	92	18	16130	19.4807	1	1	0.99934
GOTERM_BP_5	GO:0021549~cerebellum development	3	2.94118	0.096924	5270, 471, 8925	92	93	16130	5.65568	1	1	0.99934
GOTERM_BP_5	GO:1902582~single-organism intracellular transport	8	7.84314	0.0974022	131474, 51194, 6284, 6122, 6730, 51125, 207, 27183	92	695	16130	2.01814	1	1	0.99934
GOTERM_BP_5	GO:0010605~negative regulation of macromolecule metabolic process	19	18.6275	0.0984899	9444, 6595, 9991, 5682, 1153, 79791, 5270, 54386, 2876, 10859, 51374, 24144, 29883, 6722, 5611, 207, 84792, 5689, 1845	92	2326	16130	1.43216	1	1	0.99934
GOTERM_BP_5	GO:2001243~negative regulation of intrinsic apoptotic signaling pathway	3	2.94118	0.0986811	2876, 51100, 207	92	94	16130	5.59551	1	1	0.99934

## Sheet: S17
Category	Term	Count	%	PValue	Genes	List Total	Pop Hits	Pop Total	Fold Enrichment	Bonferroni	Benjamini	FDR
GOTERM_BP_5	GO:0006412~translation	47	16.6078	3.03451e-22	6230, 3181, 23405, 9444, 6155, 9045, 6232, 6133, 9349, 6235, 6171, 8570, 3184, 440275, 6194, 55744, 51386, 27068, 65080, 6204, 54998, 5436, 1915, 6208, 10399, 9553, 6142, 6141, 6143, 6223, 7311, 6203, 6169, 6125, 26986, 6160, 7072, 6181, 6183, 468, 2597, 57038, 6238, 6217, 5901, 5725, 3646	206	641	16130	5.74126	5.26488e-19	5.26488e-19	5.12226e-19
GOTERM_BP_5	GO:0043043~peptide biosynthetic process	47	16.6078	1.54339e-21	6230, 3181, 23405, 9444, 6155, 9045, 6232, 6133, 9349, 6235, 6171, 8570, 3184, 440275, 6194, 55744, 51386, 27068, 65080, 6204, 54998, 5436, 1915, 6208, 10399, 9553, 6142, 6141, 6143, 6223, 7311, 6203, 6169, 6125, 26986, 6160, 7072, 6181, 6183, 468, 2597, 57038, 6238, 6217, 5901, 5725, 3646	206	667	16130	5.51746	2.67778e-18	1.33889e-18	1.30262e-18
GOTERM_BP_5	GO:0072599~establishment of protein localization to endoplasmic reticulum	23	8.12721	1.1183e-20	6230, 6142, 6141, 6155, 9045, 6133, 6232, 5373, 6143, 6223, 9349, 7311, 6203, 6125, 6169, 6235, 6160, 6171, 6181, 6194, 6204, 6217, 6208	206	108	16130	16.6752	1.94024e-17	6.36433e-18	6.19192e-18
GOTERM_BP_5	GO:0016071~mRNA metabolic process	46	16.2544	1.46728e-20	6230, 3181, 9444, 6155, 9045, 6232, 6133, 9667, 9349, 154007, 6235, 9589, 3187, 6171, 8570, 3184, 23524, 6194, 4904, 5511, 6204, 54998, 5436, 1859, 6208, 87178, 9410, 6142, 220988, 6141, 6143, 6223, 7311, 10262, 6203, 6169, 6125, 26986, 6160, 7072, 6181, 23451, 6217, 9967, 5725, 3646	206	672	16130	5.35989	2.54573e-17	6.36433e-18	6.19192e-18
GOTERM_BP_5	GO:0006396~RNA processing	52	18.3746	6.30503e-20	6230, 23405, 6155, 6232, 9349, 154007, 6235, 9589, 8570, 23524, 6194, 84916, 65080, 92856, 54998, 1859, 65083, 220988, 10262, 5036, 6203, 6169, 6125, 6160, 23451, 3181, 9444, 9045, 6133, 3187, 6171, 3184, 4904, 5511, 6204, 5436, 87178, 6208, 9410, 6142, 6141, 6143, 6223, 317781, 7311, 26986, 7072, 6181, 57050, 6217, 9967, 5725	206	910	16130	4.47434	1.09392e-16	2.01796e-17	1.96329e-17
GOTERM_BP_5	GO:0006401~RNA catabolic process	30	10.6007	7.52394e-20	6230, 6155, 9045, 6232, 6133, 9349, 6235, 6171, 8570, 3184, 6194, 5511, 6204, 5436, 6208, 87178, 6142, 6141, 6143, 6223, 7311, 6203, 6169, 6125, 26986, 6160, 6181, 6217, 9967, 3646	206	249	16130	9.43385	1.3054e-16	2.01796e-17	1.96329e-17
GOTERM_BP_5	GO:0043604~amide biosynthetic process	47	16.6078	8.14161e-20	6230, 3181, 23405, 9444, 6155, 9045, 6232, 6133, 9349, 6235, 6171, 8570, 3184, 440275, 6194, 55744, 51386, 27068, 65080, 6204, 54998, 5436, 1915, 6208, 10399, 9553, 6142, 6141, 6143, 6223, 7311, 6203, 6169, 6125, 26986, 6160, 7072, 6181, 6183, 468, 2597, 57038, 6238, 6217, 5901, 5725, 3646	206	736	16130	5.0002	1.41257e-16	2.01796e-17	1.96329e-17
GOTERM_BP_5	GO:0019080~viral gene expression	27	9.54064	1.50337e-19	6230, 6155, 9045, 6232, 6133, 9349, 6235, 6171, 440275, 6194, 51386, 6204, 5216, 5436, 6208, 6142, 6141, 6143, 6223, 7311, 6203, 6169, 6125, 6160, 6181, 6217, 5725	206	192	16130	11.0111	2.60835e-16	3.26044e-17	3.17211e-17
GOTERM_BP_5	GO:0006518~peptide metabolic process	47	16.6078	5.17596e-18	6230, 3181, 23405, 9444, 6155, 9045, 6232, 6133, 9349, 6235, 6171, 8570, 3184, 440275, 6194, 55744, 51386, 27068, 65080, 6204, 54998, 5436, 1915, 6208, 10399, 9553, 6142, 6141, 6143, 6223, 7311, 6203, 6169, 6125, 26986, 6160, 7072, 6181, 6183, 468, 2597, 57038, 6238, 6217, 5901, 5725, 3646	206	818	16130	4.49896	8.9803e-15	9.97811e-16	9.70781e-16
GOTERM_BP_5	GO:0034655~nucleobase-containing compound catabolic process	33	11.6608	1.36388e-17	6230, 23405, 6155, 9045, 6232, 6133, 9349, 6235, 6171, 8570, 3184, 6194, 5511, 6204, 5436, 6208, 87178, 10399, 4968, 6142, 6141, 6143, 6223, 7311, 6203, 6169, 6125, 26986, 6160, 6181, 6217, 9967, 3646	206	380	16130	6.79982	2.36633e-14	2.36633e-15	2.30223e-15
GOTERM_BP_5	GO:0006364~rRNA processing	28	9.89399	7.01073e-17	6230, 6155, 9045, 6232, 6133, 9349, 6235, 6171, 6194, 84916, 6204, 92856, 6208, 65083, 6142, 6141, 6143, 6223, 317781, 7311, 5036, 6203, 6169, 6125, 6160, 57050, 6181, 6217	206	269	16130	8.15029	1.92624e-13	1.10578e-14	1.07583e-14
GOTERM_BP_5	GO:0019083~viral transcription	24	8.48057	8.73825e-17	6230, 6142, 6141, 6155, 9045, 6133, 6232, 6143, 6223, 9349, 7311, 6203, 6125, 6169, 6235, 6160, 6171, 6181, 6194, 6204, 5216, 5436, 6217, 6208	206	181	16130	10.3824	1.92624e-13	1.2634e-14	1.22918e-14
GOTERM_BP_5	GO:0090150~establishment of protein localization to membrane	31	10.9541	3.70477e-16	6230, 6155, 9045, 6232, 6133, 9349, 6235, 64114, 3320, 6171, 6194, 6204, 6208, 10399, 6142, 6141, 9475, 6143, 6223, 7311, 7534, 6203, 6169, 6125, 7159, 6160, 6181, 54543, 6217, 7529, 2319	206	368	16130	6.59601	5.77871e-13	4.94444e-14	4.8105e-14
GOTERM_BP_5	GO:0034660~ncRNA metabolic process	36	12.7208	7.41159e-15	6230, 3181, 23405, 6155, 9045, 6232, 6133, 9349, 6235, 6171, 6194, 84916, 27068, 65080, 6204, 92856, 5436, 6208, 87178, 65083, 6142, 6141, 6143, 6223, 317781, 7311, 5036, 6203, 6169, 6125, 6160, 57050, 6181, 57038, 6217, 2958	206	570	16130	4.94532	1.29058e-11	9.18508e-13	8.93626e-13
GOTERM_BP_5	GO:0019058~viral life cycle	32	11.3074	1.87545e-14	6230, 5481, 6155, 9045, 6232, 6133, 9349, 6235, 6171, 440275, 6194, 51386, 7316, 6204, 5216, 5436, 6208, 6142, 6141, 9475, 6143, 6223, 7311, 6203, 6169, 6125, 26986, 6160, 6181, 6217, 5901, 5725	206	455	16130	5.50688	3.25534e-11	2.16927e-12	2.1105e-12
GOTERM_BP_5	GO:0006612~protein targeting to membrane	22	7.77385	3.73132e-14	6230, 6142, 6141, 6155, 9045, 6133, 6232, 6143, 6223, 9349, 7311, 6203, 6125, 6169, 6235, 6160, 6171, 6181, 6194, 6204, 6217, 6208	206	190	16130	9.06643	6.47216e-11	4.04615e-12	3.93654e-12
GOTERM_BP_5	GO:0072594~establishment of protein localization to organelle	37	13.0742	1.39799e-13	6230, 6155, 9045, 6232, 6133, 7323, 9349, 6235, 3320, 6171, 8031, 6194, 2149, 6204, 6208, 9817, 4968, 6142, 6141, 5373, 6143, 6223, 7311, 7534, 6203, 6169, 6125, 7159, 6160, 285605, 6181, 1072, 54543, 6217, 27072, 7529, 5901	206	666	16130	4.35005	2.42513e-10	1.42678e-11	1.38813e-11
GOTERM_BP_5	GO:0006605~protein targeting	37	13.0742	6.39921e-13	6230, 6155, 9045, 6232, 6133, 11140, 7323, 9349, 6235, 3320, 6171, 8031, 6194, 2149, 6204, 6208, 9817, 4968, 6142, 6141, 5373, 6143, 6223, 7311, 7534, 6203, 6169, 6125, 6160, 285605, 6181, 1072, 54543, 6217, 27072, 7529, 5901	206	701	16130	4.13286	1.11028e-09	6.16812e-11	6.00103e-11
GOTERM_BP_5	GO:0072657~protein localization to membrane	31	10.9541	7.8418e-13	6230, 6155, 9045, 6232, 6133, 9349, 6235, 64114, 3320, 6171, 6194, 6204, 6208, 10399, 6142, 6141, 9475, 6143, 6223, 7311, 7534, 6203, 6169, 6125, 7159, 6160, 6181, 54543, 6217, 7529, 2319	206	489	16130	4.96387	1.3605e-09	7.1608e-11	6.96682e-11
GOTERM_BP_5	GO:0010608~posttranscriptional regulation of gene expression	30	10.6007	1.89863e-12	3181, 23405, 9444, 11140, 8570, 3184, 440275, 4904, 149986, 51386, 7316, 65080, 5436, 6208, 10399, 7311, 5036, 7534, 6203, 6169, 26986, 7072, 5707, 468, 2597, 326, 9967, 7529, 5901, 3646	206	472	16130	4.97676	3.29406e-09	1.64706e-10	1.60244e-10
GOTERM_BP_5	GO:0033365~protein localization to organelle	41	14.4876	3e-12	6230, 6155, 9045, 6232, 6133, 7323, 9349, 6235, 3320, 6171, 8031, 6194, 4904, 2149, 6204, 6208, 9817, 4968, 6142, 6141, 5373, 6143, 6223, 7311, 7534, 6203, 6169, 6125, 7159, 6160, 285605, 7072, 6181, 1072, 200576, 54543, 402, 6217, 27072, 7529, 5901	206	902	16130	3.55914	5.20508e-09	2.47857e-10	2.41143e-10
GOTERM_BP_5	GO:0044265~cellular macromolecule catabolic process	42	14.841	8.56548e-12	6230, 23405, 6155, 9045, 6232, 6133, 7323, 9349, 6235, 7324, 6171, 8570, 3184, 79031, 6194, 5511, 7316, 7337, 6204, 5436, 9736, 6208, 87178, 10399, 9817, 6142, 6141, 6143, 6223, 7311, 6203, 6169, 6125, 26986, 6160, 6181, 5707, 51374, 6217, 9967, 5527, 3646	206	976	16130	3.36951	1.48611e-08	6.75505e-10	6.57206e-10
GOTERM_BP_5	GO:1902582~single-organism intracellular transport	34	12.0141	5.38483e-11	6230, 6155, 9045, 6232, 6133, 9349, 6235, 3320, 6171, 6194, 2149, 515, 6204, 6208, 65083, 9817, 4968, 6142, 6141, 9551, 6143, 6223, 7311, 6203, 6169, 6125, 6160, 6181, 1072, 521, 54543, 6217, 506, 5901	206	695	16130	3.83055	9.34267e-08	4.06203e-09	3.95199e-09
GOTERM_BP_5	GO:0006886~intracellular protein transport	41	14.4876	1.30609e-10	6230, 6155, 9045, 6232, 6133, 11140, 7323, 9349, 6235, 3320, 6171, 8031, 6194, 2149, 1212, 6204, 6208, 4946, 9817, 4968, 4924, 6142, 6141, 5373, 6143, 6223, 7311, 7534, 6203, 6169, 6125, 1175, 6160, 285605, 6181, 1072, 54543, 6217, 27072, 7529, 5901	206	1020	16130	3.14739	2.26607e-07	9.44194e-09	9.18617e-09
GOTERM_BP_5	GO:0006417~regulation of translation	22	7.77385	2.82249e-09	3181, 23405, 9444, 5036, 6203, 6169, 26986, 8570, 7072, 3184, 440275, 149986, 51386, 2597, 468, 326, 65080, 5436, 6208, 5901, 3646, 10399	206	343	16130	5.02222	4.89701e-06	1.95881e-07	1.90574e-07
GOTERM_BP_5	GO:0090304~nucleic acid metabolic process	103	36.3958	7.92836e-08	6230, 6232, 7323, 9349, 6235, 9589, 154007, 6194, 146059, 2149, 65080, 7316, 92856, 54998, 9736, 1859, 65083, 55728, 4968, 220988, 9475, 10262, 5036, 8148, 91368, 6125, 9070, 27250, 23451, 3646, 2958, 6133, 8555, 8031, 55183, 440275, 4904, 80264, 1235, 27068, 7337, 5436, 1915, 87178, 9410, 6142, 6141, 6143, 26147, 7072, 5725, 23405, 6155, 9667, 8570, 23524, 84916, 55249, 5216, 9817, 6046, 6203, 6…	206	5158	16130	1.56359	0.000137548	5.29066e-06	5.14734e-06
GOTERM_BP_5	GO:0017148~negative regulation of translation	13	4.59364	3.84462e-07	3181, 23405, 9444, 8570, 7072, 3184, 440275, 2597, 468, 65080, 5901, 3646, 10399	206	147	16130	6.92458	0.00066682	2.47053e-05	2.4036e-05
GOTERM_BP_5	GO:0015031~protein transport	50	17.6678	4.41054e-07	6230, 6155, 6232, 9980, 11140, 7323, 9349, 6235, 3320, 22872, 6194, 2149, 1212, 4924, 9817, 4968, 6203, 7534, 6169, 6125, 6160, 285605, 1072, 402, 6238, 7529, 5901, 5481, 9045, 6133, 6171, 8031, 23423, 6204, 10399, 6208, 4946, 6142, 6141, 5373, 6143, 6223, 7311, 25972, 1175, 6181, 2778, 54543, 6217, 27072	206	1860	16130	2.10486	0.000764937	2.73296e-05	2.65893e-05
GOTERM_BP_5	GO:0034249~negative regulation of cellular amide metabolic process	13	4.59364	6.8082e-07	3181, 23405, 9444, 8570, 7072, 3184, 440275, 2597, 468, 65080, 5901, 3646, 10399	206	155	16130	6.56718	0.00118052	4.07318e-05	3.96284e-05
GOTERM_BP_5	GO:1903311~regulation of mRNA metabolic process	12	4.24028	1.04251e-06	3181, 9667, 10262, 9589, 26986, 5436, 9967, 1859, 8570, 7072, 87178, 5725	206	133	16130	7.06475	0.00180712	6.02918e-05	5.86585e-05
GOTERM_BP_5	GO:0042274~ribosomal small subunit biogenesis	9	3.18021	2.28336e-06	6232, 6223, 6169, 6204, 6217, 6208, 57050, 6194, 84916	206	68	16130	10.3634	0.0039538	0.000127795	0.000124333
GOTERM_BP_5	GO:0016070~RNA metabolic process	91	32.1555	2.66588e-06	6230, 23405, 6155, 6232, 7323, 9667, 9349, 154007, 6235, 9589, 8570, 23524, 6194, 84916, 2149, 55249, 7316, 65080, 92856, 54998, 5216, 9736, 1859, 65083, 9817, 4968, 220988, 9475, 6046, 10262, 5036, 6203, 6169, 8148, 91368, 6125, 9391, 9070, 6160, 3727, 27250, 23451, 326, 57038, 7766, 7529, 5901, 2958, 3646, 9443, 5481, 3181, 9444, 9045, 6133, 3187, 6171, 8031, 3184, 440275, 4904, 126626, 80264, …	206	4648	16130	1.533	0.00461464	0.000144541	0.000140625
GOTERM_BP_5	GO:0044267~cellular protein metabolic process	93	32.8622	7.5467e-06	6230, 23405, 6155, 6232, 5660, 11140, 7323, 9349, 10295, 7324, 6235, 3320, 8570, 79053, 6194, 80760, 6709, 2149, 7316, 65080, 54998, 9736, 1859, 9817, 7297, 9553, 9475, 5036, 6203, 6169, 6125, 9070, 6160, 5707, 27250, 51374, 2597, 25870, 326, 57038, 6238, 7529, 5901, 3646, 8859, 9443, 5481, 3181, 9444, 9045, 6133, 8555, 7423, 6171, 79031, 3184, 8073, 147372, 440275, 79872, 3611, 51386, 55744, 149…	206	4900	16130	1.48612	0.0130082	0.000396773	0.000386025
GOTERM_BP_5	GO:0034645~cellular macromolecule biosynthetic process	93	32.8622	2.0415e-05	6230, 23405, 6155, 6232, 7323, 9667, 9349, 6235, 8570, 79053, 6194, 84916, 146059, 2149, 55249, 7316, 65080, 54998, 5216, 9736, 9817, 4968, 9553, 6046, 5036, 6203, 6169, 8148, 91368, 6125, 9391, 9070, 6160, 6282, 84515, 3727, 27250, 2597, 326, 57038, 6238, 7766, 7529, 5901, 2958, 3646, 9443, 5481, 3181, 9444, 9045, 6133, 7423, 6171, 8031, 3184, 440275, 4904, 126626, 80264, 3611, 51386, 55744, 149…	206	5012	16130	1.45291	0.0348004	0.00104176	0.00101354
GOTERM_BP_5	GO:0034622~cellular macromolecular complex assembly	29	10.2473	7.34185e-05	23405, 6232, 10097, 3320, 4728, 6709, 55744, 51386, 832, 80224, 7316, 55967, 6204, 5216, 1639, 6902, 6208, 9793, 6223, 7311, 6046, 6169, 6125, 1175, 402, 23451, 5888, 2958, 3646	206	1004	16130	2.26168	0.119606	0.00363946	0.00354087
GOTERM_BP_5	GO:0000028~ribosomal small subunit assembly	5	1.76678	0.000127983	6232, 6223, 6169, 6204, 6208	206	21	16130	18.6431	0.199137	0.00616808	0.00600099
GOTERM_BP_5	GO:0032268~regulation of cellular protein metabolic process	50	17.6678	0.000237765	23405, 5660, 11140, 7324, 3320, 8570, 80760, 2149, 7316, 65080, 54998, 1859, 9817, 9475, 5036, 6203, 6169, 5707, 27250, 51374, 2597, 326, 7529, 5901, 3646, 3181, 9444, 8555, 7423, 79031, 3184, 147372, 440275, 3611, 51386, 149986, 5511, 7337, 5436, 10399, 6208, 7311, 26147, 26986, 7072, 2218, 2537, 663, 468, 5888	206	2346	16130	1.66882	0.338054	0.0111492	0.0108472
GOTERM_BP_5	GO:0051246~regulation of protein metabolic process	52	18.3746	0.000342506	23405, 5660, 11140, 7324, 3320, 8570, 80760, 2149, 7316, 65080, 54998, 1859, 9817, 9475, 5036, 6203, 6169, 5707, 27250, 51374, 2597, 326, 7529, 5901, 3646, 2319, 3181, 9444, 8555, 7423, 79031, 3184, 147372, 440275, 3611, 51386, 149986, 5511, 7337, 5436, 10399, 6208, 4946, 7311, 26147, 26986, 7072, 2218, 2537, 663, 468, 5888	206	2512	16130	1.62088	0.448078	0.015429	0.0150111
GOTERM_BP_5	GO:0032269~negative regulation of cellular protein metabolic process	27	9.54064	0.000358361	3181, 23405, 9444, 7324, 8570, 3184, 79031, 440275, 80760, 3611, 5511, 7316, 65080, 10399, 9475, 7311, 7072, 2537, 2218, 5707, 27250, 51374, 468, 2597, 7529, 5901, 3646	206	992	16130	2.13118	0.463059	0.015429	0.0150111
GOTERM_BP_5	GO:0050684~regulation of mRNA processing	8	2.82686	0.000362563	3181, 9667, 10262, 9589, 9967, 1859, 7072, 5725	206	104	16130	6.02315	0.466961	0.015429	0.0150111
GOTERM_BP_5	GO:0051248~negative regulation of protein metabolic process	28	9.89399	0.000364606	3181, 23405, 9444, 7324, 8570, 3184, 79031, 440275, 80760, 3611, 5511, 7316, 65080, 10399, 9475, 7311, 7072, 2537, 2218, 5707, 27250, 51374, 468, 2597, 7529, 5901, 3646, 2319	206	1049	16130	2.09002	0.468848	0.015429	0.0150111
GOTERM_BP_5	GO:1903313~positive regulation of mRNA metabolic process	6	2.12014	0.00046138	10262, 26986, 5436, 9967, 8570, 87178	206	51	16130	9.21188	0.550976	0.0190594	0.0185431
GOTERM_BP_5	GO:0043484~regulation of RNA splicing	8	2.82686	0.000482157	3181, 10262, 9589, 3187, 9967, 1859, 7072, 5725	206	109	16130	5.74686	0.566882	0.0194545	0.0189275
GOTERM_BP_5	GO:0034654~nucleobase-containing compound biosynthetic process	77	27.2085	0.000977488	6230, 23405, 6155, 6232, 7323, 9667, 9349, 6235, 8570, 6194, 84916, 2149, 55249, 7316, 515, 5216, 9736, 9817, 4968, 9551, 6046, 5036, 6203, 6169, 8148, 91368, 6125, 9391, 9070, 6160, 93100, 3727, 27250, 521, 326, 7766, 7529, 5901, 2958, 9443, 5481, 3181, 9045, 6133, 6171, 8031, 79031, 3184, 440275, 4904, 126626, 80264, 3611, 5511, 7337, 6204, 4302, 5436, 54458, 1915, 1716, 6208, 6142, 6141, 5373,…	206	4357	16130	1.38379	0.816726	0.0377131	0.0366915
GOTERM_BP_5	GO:0042255~ribosome assembly	6	2.12014	0.000978149	6232, 6223, 6169, 6125, 6204, 6208	206	60	16130	7.8301	0.816936	0.0377131	0.0366915
GOTERM_BP_5	GO:0009141~nucleoside triphosphate metabolic process	12	4.24028	0.00149773	1327, 4728, 9551, 3939, 521, 2597, 2584, 515, 1340, 55967, 506, 1716	206	297	16130	3.16368	0.925764	0.0564904	0.0549601
GOTERM_BP_5	GO:0022618~ribonucleoprotein complex assembly	10	3.53357	0.00158571	23405, 6232, 51386, 6223, 6169, 23451, 6125, 6204, 6208, 3646	206	212	16130	3.69344	0.936288	0.0585363	0.0569505
GOTERM_BP_5	GO:0008543~fibroblast growth factor receptor signaling pathway	7	2.4735	0.00182389	7311, 79801, 7316, 3187, 5436, 7072, 5725	206	101	16130	5.4268	0.957884	0.065926	0.0641401
GOTERM_BP_5	GO:0050658~RNA transport	9	3.18021	0.00187008	3181, 220988, 9444, 9793, 3267, 8570, 65083, 87178, 5901	206	176	16130	4.00403	0.961134	0.0662162	0.0644225
GOTERM_BP_5	GO:1990542~mitochondrial transmembrane transport	6	2.12014	0.00208384	9551, 521, 54543, 515, 3320, 506	206	71	16130	6.61698	0.973197	0.0723093	0.0703505
GOTERM_BP_5	GO:0009123~nucleoside monophosphate metabolic process	12	4.24028	0.00214869	1327, 4728, 9551, 3939, 521, 2597, 2584, 515, 1340, 55967, 506, 1716	206	311	16130	3.02126	0.976055	0.0730976	0.0711174
GOTERM_BP_5	GO:0042776~mitochondrial ATP synthesis coupled proton transport	4	1.41343	0.00227247	9551, 521, 515, 506	206	21	16130	14.9145	0.980692	0.0758217	0.0737677
GOTERM_BP_5	GO:0010468~regulation of gene expression	75	26.5018	0.00238055	23405, 11140, 7323, 9667, 9589, 8570, 84916, 2149, 55249, 7316, 65080, 5216, 9736, 1859, 9817, 4968, 9475, 6046, 10262, 5036, 6203, 7534, 6169, 8148, 91368, 9391, 9070, 3727, 5707, 27250, 51374, 2597, 23451, 326, 7766, 60, 7529, 57835, 5901, 2958, 3646, 2319, 9443, 5481, 3181, 9444, 7423, 3187, 8031, 3184, 147372, 440275, 4904, 126626, 80264, 3611, 51386, 149986, 5511, 7337, 4302, 5436, 54458, 19…	206	4345	16130	1.35157	0.984	0.0779292	0.0758182
GOTERM_BP_5	GO:0030490~maturation of SSU-rRNA	5	1.76678	0.00318446	6223, 6217, 6208, 57050, 84916	206	48	16130	8.15635	0.996049	0.102315	0.0995438
GOTERM_BP_5	GO:0021762~substantia nigra development	5	1.76678	0.00343354	80264, 3939, 515, 1340, 60	206	49	16130	7.98989	0.997439	0.108313	0.105378
GOTERM_BP_5	GO:0009119~ribonucleoside metabolic process	13	4.59364	0.00386211	9551, 2584, 1340, 79031, 1327, 4728, 3939, 521, 2597, 515, 55967, 506, 1716	206	385	16130	2.64393	0.998786	0.118782	0.115564
GOTERM_BP_5	GO:0010605~negative regulation of macromolecule metabolic process	45	15.9011	0.00390235	5481, 3181, 23405, 9444, 7323, 7324, 7423, 8570, 3184, 79031, 440275, 4904, 146059, 80760, 55249, 3611, 5511, 7316, 65080, 5436, 1859, 6208, 10399, 4968, 9475, 7311, 5036, 26147, 26986, 7072, 6282, 2537, 2218, 5707, 3727, 27250, 51374, 468, 2597, 4437, 7529, 5901, 5725, 3646, 2319	206	2326	16130	1.51485	0.998868	0.118782	0.115564
GOTERM_BP_5	GO:0061014~positive regulation of mRNA catabolic process	4	1.41343	0.00424003	26986, 5436, 8570, 87178	206	26	16130	12.0463	0.999371	0.126835	0.1234
GOTERM_BP_5	GO:0032774~RNA biosynthetic process	67	23.6749	0.00559457	6230, 23405, 6155, 6232, 7323, 9667, 9349, 6235, 8570, 6194, 84916, 2149, 55249, 7316, 5216, 9736, 9817, 4968, 6046, 5036, 6203, 6169, 8148, 91368, 6125, 9391, 9070, 6160, 3727, 27250, 326, 7766, 7529, 5901, 2958, 9443, 5481, 3181, 9045, 6133, 6171, 8031, 3184, 440275, 4904, 126626, 80264, 3611, 5511, 7337, 6204, 4302, 5436, 54458, 1915, 6208, 6142, 6141, 6143, 6223, 7311, 26147, 6181, 468, 84498…	206	3905	16130	1.34345	0.999941	0.163348	0.158923
GOTERM_BP_5	GO:0015931~nucleobase-containing compound transport	9	3.18021	0.00564892	3181, 220988, 9444, 9793, 3267, 8570, 65083, 87178, 5901	206	211	16130	3.33985	0.999946	0.163348	0.158923
GOTERM_BP_5	GO:0061013~regulation of mRNA catabolic process	4	1.41343	0.00579489	26986, 5436, 8570, 87178	206	29	16130	10.8001	0.999958	0.164822	0.160357
GOTERM_BP_5	GO:0042278~purine nucleoside metabolic process	12	4.24028	0.00632964	1327, 4728, 9551, 3939, 521, 2597, 2584, 515, 1340, 55967, 506, 1716	206	359	16130	2.6173	0.999984	0.177128	0.17233
GOTERM_BP_5	GO:0009116~nucleoside metabolic process	13	4.59364	0.00666985	9551, 2584, 1340, 79031, 1327, 4728, 3939, 521, 2597, 515, 55967, 506, 1716	206	413	16130	2.46468	0.999991	0.183359	0.178392
GOTERM_BP_5	GO:0019081~viral translation	3	1.06007	0.00676367	51386, 5725, 440275	206	10	16130	23.4903	0.999992	0.183359	0.178392
GOTERM_BP_5	GO:0010629~negative regulation of gene expression	31	10.9541	0.00738467	5481, 3181, 23405, 9444, 7323, 7423, 8570, 3184, 440275, 4904, 55249, 7316, 65080, 5436, 1859, 6208, 10399, 7311, 5036, 26147, 26986, 7072, 3727, 27250, 468, 2597, 7529, 5901, 5725, 3646, 2319	206	1485	16130	1.63457	0.999997	0.197114	0.191774
GOTERM_BP_5	GO:0006414~translational elongation	7	2.4735	0.00785975	9553, 6203, 65080, 54998, 1915, 6181, 6183	206	136	16130	4.0302	0.999999	0.203532	0.198019
GOTERM_BP_5	GO:0071774~response to fibroblast growth factor	7	2.4735	0.00785975	7311, 79801, 7316, 3187, 5436, 7072, 5725	206	136	16130	4.0302	0.999999	0.203532	0.198019
GOTERM_BP_5	GO:0031331~positive regulation of cellular catabolic process	10	3.53357	0.00811123	5707, 7311, 7324, 7316, 26986, 5436, 8570, 87178, 10399, 9817	206	272	16130	2.87871	0.999999	0.206956	0.201349
GOTERM_BP_5	GO:0048255~mRNA stabilization	4	1.41343	0.0106117	4904, 26986, 9967, 3184	206	36	16130	8.70011	1	0.266831	0.259602
GOTERM_BP_5	GO:1903312~negative regulation of mRNA metabolic process	4	1.41343	0.0114417	3181, 26986, 1859, 5725	206	37	16130	8.46497	1	0.283591	0.275909
GOTERM_BP_5	GO:0051297~centrosome organization	6	2.12014	0.0141676	9793, 9475, 663, 402, 55142, 1639	206	112	16130	4.19469	1	0.346208	0.336829
GOTERM_BP_5	GO:1903362~regulation of cellular protein catabolic process	9	3.18021	0.0151018	5707, 51374, 7311, 7324, 7316, 7337, 79031, 10399, 9817	206	251	16130	2.8076	1	0.363913	0.354054
GOTERM_BP_5	GO:1903749~positive regulation of establishment of protein localization to mitochondrion	6	2.12014	0.0162698	7323, 7534, 54543, 7159, 285605, 7529	206	116	16130	4.05005	1	0.386686	0.376211
GOTERM_BP_5	GO:2000113~negative regulation of cellular macromolecule biosynthetic process	27	9.54064	0.0173822	5481, 3181, 23405, 9444, 7323, 8570, 3184, 440275, 4904, 146059, 55249, 7316, 65080, 6208, 10399, 7311, 5036, 26147, 7072, 6282, 3727, 27250, 468, 2597, 7529, 5901, 3646	206	1324	16130	1.59677	1	0.4024	0.391499
GOTERM_BP_5	GO:0034250~positive regulation of cellular amide metabolic process	6	2.12014	0.0173948	6203, 26986, 5436, 3184, 10399, 440275	206	118	16130	3.98141	1	0.4024	0.391499
GOTERM_BP_5	GO:0031023~microtubule organizing center organization	6	2.12014	0.0204296	9793, 9475, 663, 402, 55142, 1639	206	123	16130	3.81956	1	0.466386	0.453752
GOTERM_BP_5	GO:0032288~myelin assembly	3	1.06007	0.0215144	23405, 3611, 200576	206	18	16130	13.0502	1	0.478558	0.465594
GOTERM_BP_5	GO:0061157~mRNA destabilization	3	1.06007	0.0215144	9444, 8570, 3184	206	18	16130	13.0502	1	0.478558	0.465594
GOTERM_BP_5	GO:0006163~purine nucleotide metabolic process	14	4.947	0.0228092	9551, 2584, 1340, 1327, 4728, 2778, 3939, 521, 2597, 515, 55967, 506, 1716, 10399	206	547	16130	2.00405	1	0.500936	0.487365
GOTERM_BP_5	GO:0009117~nucleotide metabolic process	16	5.65371	0.0234111	9551, 2584, 1340, 93100, 1327, 4728, 2778, 3939, 521, 2597, 515, 55967, 506, 1716, 10399, 4968	206	667	16130	1.87828	1	0.504569	0.490901
GOTERM_BP_5	GO:0055086~nucleobase-containing small molecule metabolic process	17	6.00707	0.0236301	9551, 2584, 1340, 93100, 79031, 1327, 4728, 2778, 3939, 521, 2597, 515, 55967, 506, 1716, 10399, 4968	206	728	16130	1.82846	1	0.504569	0.490901
GOTERM_BP_5	GO:2000114~regulation of establishment of cell polarity	3	1.06007	0.0238471	9475, 10399, 2319	206	19	16130	12.3633	1	0.504569	0.490901
GOTERM_BP_5	GO:1903747~regulation of establishment of protein localization to mitochondrion	6	2.12014	0.0245044	7323, 7534, 54543, 7159, 285605, 7529	206	129	16130	3.64191	1	0.512231	0.498355
GOTERM_BP_5	GO:0006753~nucleoside phosphate metabolic process	16	5.65371	0.0256864	9551, 2584, 1340, 93100, 1327, 4728, 2778, 3939, 521, 2597, 515, 55967, 506, 1716, 10399, 4968	206	675	16130	1.85602	1	0.530546	0.516174
GOTERM_BP_5	GO:0045947~negative regulation of translational initiation	3	1.06007	0.0314251	468, 3646, 440275	206	22	16130	10.6774	1	0.641441	0.624065
GOTERM_BP_5	GO:0043623~cellular protein complex assembly	14	4.947	0.0323826	9793, 10097, 1175, 3320, 4728, 6709, 55744, 402, 832, 80224, 55967, 5216, 1639, 6902	206	575	16130	1.90646	1	0.6533	0.635602
GOTERM_BP_5	GO:0072655~establishment of protein localization to mitochondrion	7	2.4735	0.0331471	7323, 7534, 54543, 7159, 3320, 285605, 7529	206	188	16130	2.91546	1	0.661037	0.64313
GOTERM_BP_5	GO:0007167~enzyme linked receptor protein signaling pathway	20	7.06714	0.0350007	7297, 819, 7431, 9475, 11140, 7323, 7311, 10097, 7423, 1175, 3320, 3187, 7072, 147372, 3611, 79801, 7316, 60, 5436, 5725	206	954	16130	1.64153	1	0.678128	0.659758
GOTERM_BP_5	GO:0030901~midbrain development	5	1.76678	0.0351767	80264, 3939, 515, 1340, 60	206	97	16130	4.03613	1	0.678128	0.659758
GOTERM_BP_5	GO:0009124~nucleoside monophosphate biosynthetic process	5	1.76678	0.0351767	9551, 521, 515, 506, 1716	206	97	16130	4.03613	1	0.678128	0.659758
GOTERM_BP_5	GO:0010558~negative regulation of macromolecule biosynthetic process	27	9.54064	0.0367668	5481, 3181, 23405, 9444, 7323, 8570, 3184, 440275, 4904, 146059, 55249, 7316, 65080, 6208, 10399, 7311, 5036, 26147, 7072, 6282, 3727, 27250, 468, 2597, 7529, 5901, 3646	206	1418	16130	1.49092	1	0.700994	0.682005
GOTERM_BP_5	GO:0045786~negative regulation of cell cycle	12	4.24028	0.0377827	27250, 3611, 51374, 7311, 5036, 7159, 7316, 54998, 5527, 87178, 6194, 440275	206	470	16130	1.99917	1	0.712533	0.693231
GOTERM_BP_5	GO:0001649~osteoblast differentiation	7	2.4735	0.0385411	2778, 3727, 3611, 51374, 6238, 506, 2194	206	195	16130	2.8108	1	0.713876	0.694537
GOTERM_BP_5	GO:0045727~positive regulation of translation	5	1.76678	0.0386768	6203, 26986, 5436, 3184, 440275	206	100	16130	3.91505	1	0.713876	0.694537
GOTERM_BP_5	GO:0045669~positive regulation of osteoblast differentiation	4	1.41343	0.0408034	2778, 3727, 3611, 51374	206	60	16130	5.22006	1	0.740275	0.720222
GOTERM_BP_5	GO:0009259~ribonucleotide metabolic process	13	4.59364	0.0409605	9551, 2584, 1340, 1327, 4728, 2778, 3939, 521, 2597, 515, 55967, 506, 10399	206	535	16130	1.90264	1	0.740275	0.720222
GOTERM_BP_5	GO:0007006~mitochondrial membrane organization	5	1.76678	0.0423694	7534, 54543, 7159, 3320, 7529	206	103	16130	3.80102	1	0.746679	0.726452
GOTERM_BP_5	GO:0035194~posttranscriptional gene silencing by RNA	4	1.41343	0.0425252	3181, 23405, 65080, 5901	206	61	16130	5.13449	1	0.746679	0.726452
GOTERM_BP_5	GO:0051272~positive regulation of cellular component movement	11	3.88693	0.0426059	79872, 9475, 2149, 1235, 3611, 6223, 5420, 7423, 5216, 10399, 147372	206	420	16130	2.05074	1	0.746679	0.726452
GOTERM_BP_5	GO:0033119~negative regulation of RNA splicing	3	1.06007	0.0458237	3181, 1859, 5725	206	27	16130	8.70011	1	0.780576	0.75943
GOTERM_BP_5	GO:0015992~proton transport	6	2.12014	0.0458322	1327, 9551, 521, 515, 1340, 506	206	153	16130	3.07063	1	0.780576	0.75943
GOTERM_BP_5	GO:0032981~mitochondrial respiratory chain complex I assembly	4	1.41343	0.0460763	4728, 55744, 80224, 55967	206	63	16130	4.97149	1	0.780576	0.75943
GOTERM_BP_5	GO:0042176~regulation of protein catabolic process	10	3.53357	0.0473683	5707, 51374, 7311, 7324, 7316, 7337, 79031, 10399, 4946, 9817	206	370	16130	2.11624	1	0.780576	0.75943
GOTERM_BP_5	GO:0048524~positive regulation of viral process	5	1.76678	0.0475923	5481, 26986, 5216, 5436, 1072	206	107	16130	3.65892	1	0.780576	0.75943
GOTERM_BP_5	GO:0006818~hydrogen transport	6	2.12014	0.0479755	1327, 9551, 521, 515, 1340, 506	206	155	16130	3.03101	1	0.780576	0.75943
GOTERM_BP_5	GO:0071363~cellular response to growth factor stimulus	14	4.947	0.0480779	7323, 7311, 7423, 3187, 7072, 147372, 3611, 79801, 7316, 5216, 5436, 1915, 5725, 10399	206	610	16130	1.79707	1	0.780576	0.75943
GOTERM_BP_5	GO:0019693~ribose phosphate metabolic process	13	4.59364	0.0481392	9551, 2584, 1340, 1327, 4728, 2778, 3939, 521, 2597, 515, 55967, 506, 10399	206	549	16130	1.85412	1	0.780576	0.75943
GOTERM_BP_5	GO:0031113~regulation of microtubule polymerization	3	1.06007	0.0489452	402, 832, 1639	206	28	16130	8.38939	1	0.785002	0.763737
GOTERM_BP_5	GO:0030522~intracellular receptor signaling pathway	8	2.82686	0.0494879	9667, 7311, 7316, 7337, 84498, 9967, 8031, 5901	206	261	16130	2.40003	1	0.785002	0.763737
GOTERM_BP_5	GO:0043618~regulation of transcription from RNA polymerase II promoter in response to stress	4	1.41343	0.0497696	7323, 7311, 468, 7316	206	65	16130	4.81852	1	0.785002	0.763737
GOTERM_BP_5	GO:0090175~regulation of establishment of planar polarity	5	1.76678	0.0517334	5707, 7311, 7316, 1175, 5216	206	110	16130	3.55914	1	0.808625	0.78672
GOTERM_BP_5	GO:1900739~regulation of protein insertion into mitochondrial membrane involved in apoptotic signaling pathway	3	1.06007	0.0554103	7534, 7159, 7529	206	30	16130	7.8301	1	0.845469	0.822566
GOTERM_BP_5	GO:1900740~positive regulation of protein insertion into mitochondrial membrane involved in apoptotic signaling pathway	3	1.06007	0.0554103	7534, 7159, 7529	206	30	16130	7.8301	1	0.845469	0.822566
GOTERM_BP_5	GO:1903827~regulation of cellular protein localization	13	4.59364	0.0555524	7323, 7534, 64114, 7159, 3320, 285605, 54543, 7529, 10399, 4968, 4946, 9817, 4924	206	562	16130	1.81123	1	0.845469	0.822566
GOTERM_BP_5	GO:0031327~negative regulation of cellular biosynthetic process	27	9.54064	0.0565158	5481, 3181, 23405, 9444, 7323, 8570, 3184, 440275, 4904, 146059, 55249, 7316, 65080, 6208, 10399, 7311, 5036, 26147, 7072, 6282, 3727, 27250, 468, 2597, 7529, 5901, 3646	206	1480	16130	1.42846	1	0.852651	0.829553
GOTERM_BP_5	GO:0050686~negative regulation of mRNA processing	3	1.06007	0.0587491	3181, 1859, 5725	206	31	16130	7.57751	1	0.870038	0.84647
GOTERM_BP_5	GO:0070201~regulation of establishment of protein localization	17	6.00707	0.0587513	5481, 7323, 7534, 64114, 7159, 3320, 285605, 2778, 2149, 54543, 402, 7529, 10399, 4968, 4946, 9817, 4924	206	820	16130	1.62331	1	0.870038	0.84647
GOTERM_BP_5	GO:0051436~negative regulation of ubiquitin-protein ligase activity involved in mitotic cell cycle	4	1.41343	0.0616801	5707, 7311, 7324, 7316	206	71	16130	4.41132	1	0.870038	0.84647
GOTERM_BP_5	GO:0043065~positive regulation of apoptotic process	13	4.59364	0.061756	5481, 7311, 7534, 7159, 7072, 6194, 27250, 2149, 3939, 468, 7316, 7529, 10399	206	572	16130	1.77957	1	0.870038	0.84647
GOTERM_BP_5	GO:0061418~regulation of transcription from RNA polymerase II promoter in response to hypoxia	3	1.06007	0.0621557	7323, 7311, 7316	206	32	16130	7.34072	1	0.870038	0.84647
GOTERM_BP_5	GO:0001844~protein insertion into mitochondrial membrane involved in apoptotic signaling pathway	3	1.06007	0.0621557	7534, 7159, 7529	206	32	16130	7.34072	1	0.870038	0.84647
GOTERM_BP_5	GO:0051439~regulation of ubiquitin-protein ligase activity involved in mitotic cell cycle	4	1.41343	0.0637832	5707, 7311, 7324, 7316	206	72	16130	4.35005	1	0.870038	0.84647
GOTERM_BP_5	GO:0090305~nucleic acid phosphodiester bond hydrolysis	8	2.82686	0.0642291	23405, 7311, 7316, 5511, 65080, 87178, 55728, 4968	206	278	16130	2.25327	1	0.870038	0.84647
GOTERM_BP_5	GO:0044772~mitotic cell cycle phase transition	12	4.24028	0.0645223	84515, 5707, 9793, 7311, 23594, 7324, 7316, 3320, 55142, 1639, 5527, 6194	206	514	16130	1.82804	1	0.870038	0.84647
GOTERM_BP_5	GO:0043068~positive regulation of programmed cell death	13	4.59364	0.0650243	5481, 7311, 7534, 7159, 7072, 6194, 27250, 2149, 3939, 468, 7316, 7529, 10399	206	577	16130	1.76415	1	0.870038	0.84647
GOTERM_BP_5	GO:0060548~negative regulation of cell death	18	6.36042	0.0650358	7178, 5660, 7311, 5036, 7534, 64114, 7423, 1072, 6194, 2537, 27250, 2149, 663, 3611, 468, 7316, 10399, 4968	206	897	16130	1.57126	1	0.870038	0.84647
GOTERM_BP_5	GO:0032543~mitochondrial translation	5	1.76678	0.0652966	9553, 57038, 65080, 54998, 6183	206	119	16130	3.28996	1	0.870038	0.84647
GOTERM_BP_5	GO:0051438~regulation of ubiquitin-protein transferase activity	5	1.76678	0.0652966	5707, 7311, 8555, 7324, 7316	206	119	16130	3.28996	1	0.870038	0.84647
GOTERM_BP_5	GO:0070918~production of small RNA involved in gene silencing by RNA	3	1.06007	0.0656279	3181, 23405, 65080	206	33	16130	7.11827	1	0.870038	0.84647
GOTERM_BP_5	GO:0031400~negative regulation of protein modification process	13	4.59364	0.0656914	9475, 7311, 7324, 79031, 2218, 5707, 27250, 3611, 51374, 5511, 7316, 7529, 10399	206	578	16130	1.76109	1	0.870038	0.84647
GOTERM_BP_5	GO:0030335~positive regulation of cell migration	10	3.53357	0.0656917	79872, 9475, 2149, 1235, 3611, 5420, 7423, 5216, 10399, 147372	206	395	16130	1.9823	1	0.870038	0.84647
GOTERM_BP_5	GO:0010604~positive regulation of macromolecule metabolic process	46	16.2544	0.0682758	9444, 5660, 7324, 8555, 7423, 8031, 8570, 3184, 147372, 55183, 440275, 4904, 126626, 2149, 3611, 7316, 7337, 54998, 5216, 5436, 1859, 87178, 10399, 4946, 9817, 7431, 9475, 7311, 10262, 6203, 8148, 26147, 26986, 9070, 5707, 3727, 663, 51374, 468, 326, 23451, 60, 5888, 9967, 5901, 2958	206	2856	16130	1.26115	1	0.882342	0.85844
GOTERM_BP_5	GO:0090263~positive regulation of canonical Wnt signaling pathway	5	1.76678	0.0685396	5707, 3611, 7311, 7316, 9736	206	121	16130	3.23558	1	0.882342	0.85844
GOTERM_BP_5	GO:0010822~positive regulation of mitochondrion organization	6	2.12014	0.0687057	7323, 7534, 54543, 7159, 285605, 7529	206	172	16130	2.73143	1	0.882342	0.85844
GOTERM_BP_5	GO:0071407~cellular response to organic cyclic compound	12	4.24028	0.0688491	3181, 23405, 2778, 9475, 9667, 65080, 7337, 5888, 9967, 8031, 3184, 5901	206	520	16130	1.80695	1	0.882342	0.85844
GOTERM_BP_5	GO:0051204~protein insertion into mitochondrial membrane	3	1.06007	0.0691634	7534, 7159, 7529	206	34	16130	6.90891	1	0.882342	0.85844
GOTERM_BP_5	GO:0006461~protein complex assembly	26	9.18728	0.0700662	5481, 10097, 3320, 22872, 4728, 6709, 55744, 3611, 832, 80224, 55967, 5216, 1639, 6902, 87178, 10399, 9793, 6223, 6046, 1175, 9070, 10801, 402, 5888, 27072, 7529	206	1445	16130	1.40888	1	0.882486	0.85858
GOTERM_BP_5	GO:0001736~establishment of planar polarity	5	1.76678	0.0701919	5707, 7311, 7316, 1175, 5216	206	122	16130	3.20906	1	0.882486	0.85858
GOTERM_BP_5	GO:1900408~negative regulation of cellular response to oxidative stress	3	1.06007	0.0727601	5660, 468, 10399	206	35	16130	6.71151	1	0.89531	0.871057
GOTERM_BP_5	GO:1903202~negative regulation of oxidative stress-induced cell death	3	1.06007	0.0727601	5660, 468, 10399	206	35	16130	6.71151	1	0.89531	0.871057
GOTERM_BP_5	GO:1902883~negative regulation of response to oxidative stress	3	1.06007	0.0727601	5660, 468, 10399	206	35	16130	6.71151	1	0.89531	0.871057
GOTERM_BP_5	GO:0045040~protein import into mitochondrial outer membrane	2	0.706714	0.0738843	54543, 3320	206	6	16130	26.1003	1	0.902741	0.878287
GOTERM_BP_5	GO:0043632~modification-dependent macromolecule catabolic process	13	4.59364	0.0762422	7323, 7311, 7324, 79031, 5707, 51374, 7316, 7337, 9736, 87178, 5527, 10399, 9817	206	593	16130	1.71655	1	0.925037	0.899978
GOTERM_BP_5	GO:2000112~regulation of cellular macromolecule biosynthetic process	61	21.5548	0.0781902	23405, 7323, 9667, 8570, 84916, 146059, 2149, 55249, 7316, 65080, 5216, 9736, 9817, 4968, 6046, 5036, 6203, 6169, 8148, 91368, 9391, 9070, 6282, 3727, 27250, 2597, 326, 7766, 7529, 5901, 2958, 3646, 9443, 5481, 3181, 9444, 8031, 3184, 440275, 4904, 126626, 80264, 3611, 51386, 149986, 5511, 7337, 4302, 5436, 54458, 1915, 10399, 6208, 7311, 26147, 26986, 7072, 2218, 468, 84498, 9967	206	3991	16130	1.19678	1	0.930305	0.905104
GOTERM_BP_5	GO:2000147~positive regulation of cell motility	10	3.53357	0.0783794	79872, 9475, 2149, 1235, 3611, 5420, 7423, 5216, 10399, 147372	206	409	16130	1.91445	1	0.930305	0.905104
GOTERM_BP_5	GO:0030518~intracellular steroid hormone receptor signaling pathway	5	1.76678	0.0787572	9667, 7337, 9967, 8031, 5901	206	127	16130	3.08272	1	0.930305	0.905104
GOTERM_BP_5	GO:0007050~cell cycle arrest	7	2.4735	0.0791084	3611, 7311, 5036, 7316, 5527, 87178, 440275	206	235	16130	2.33237	1	0.930305	0.905104
GOTERM_BP_5	GO:0006915~apoptotic process	30	10.6007	0.0808397	5481, 23405, 7323, 64114, 7423, 3320, 79031, 6194, 2149, 3611, 3939, 7316, 5436, 10399, 4968, 7178, 7311, 5036, 7534, 7159, 7072, 1072, 2537, 27250, 663, 468, 51234, 2597, 7529, 5527	206	1747	16130	1.34461	1	0.930305	0.905104
GOTERM_BP_5	GO:0010638~positive regulation of organelle organization	13	4.59364	0.0815183	9475, 7323, 7534, 10097, 7159, 26147, 285605, 10801, 54543, 402, 5216, 1639, 7529	206	600	16130	1.69652	1	0.930305	0.905104
GOTERM_BP_5	GO:0009142~nucleoside triphosphate biosynthetic process	4	1.41343	0.0817626	9551, 521, 515, 506	206	80	16130	3.91505	1	0.930305	0.905104
GOTERM_BP_5	GO:0010927~cellular component assembly involved in morphogenesis	8	2.82686	0.0818375	23405, 10801, 3611, 10097, 3267, 85452, 23059, 200576	206	294	16130	2.13064	1	0.930305	0.905104
GOTERM_BP_5	GO:0009163~nucleoside biosynthetic process	5	1.76678	0.0823231	9551, 521, 515, 506, 79031	206	129	16130	3.03492	1	0.930305	0.905104
GOTERM_BP_5	GO:0032271~regulation of protein polymerization	6	2.12014	0.0828349	6709, 10097, 402, 832, 5216, 1639	206	182	16130	2.58135	1	0.930305	0.905104
GOTERM_BP_5	GO:0006259~DNA metabolic process	19	6.71378	0.0830129	23405, 7323, 7311, 8555, 58493, 6282, 55183, 84515, 2778, 146059, 1235, 23594, 7316, 5216, 5436, 5888, 4437, 5901, 4968	206	995	16130	1.49519	1	0.930305	0.905104
GOTERM_BP_5	GO:0030049~muscle filament sliding	3	1.06007	0.0838965	7431, 7170, 4637	206	38	16130	6.18166	1	0.930305	0.905104
GOTERM_BP_5	GO:0031109~microtubule polymerization or depolymerization	4	1.41343	0.0841489	9793, 402, 832, 1639	206	81	16130	3.86671	1	0.930305	0.905104
GOTERM_BP_5	GO:0000086~G2/M transition of mitotic cell cycle	6	2.12014	0.0843512	9793, 7311, 7316, 3320, 55142, 1639	206	183	16130	2.56724	1	0.930305	0.905104
GOTERM_BP_5	GO:2000628~regulation of miRNA metabolic process	2	0.706714	0.0856589	8570, 87178	206	7	16130	22.3717	1	0.930305	0.905104
GOTERM_BP_5	GO:0032057~negative regulation of translational initiation in response to stress	2	0.706714	0.0856589	468, 440275	206	7	16130	22.3717	1	0.930305	0.905104
GOTERM_BP_5	GO:1901659~glycosyl compound biosynthetic process	5	1.76678	0.0859675	9551, 521, 515, 506, 79031	206	131	16130	2.98859	1	0.930305	0.905104
GOTERM_BP_5	GO:0010942~positive regulation of cell death	13	4.59364	0.0870206	5481, 7311, 7534, 7159, 7072, 6194, 27250, 2149, 3939, 468, 7316, 7529, 10399	206	607	16130	1.67696	1	0.930305	0.905104
GOTERM_BP_5	GO:0045862~positive regulation of proteolysis	9	3.18021	0.0870645	5707, 2149, 7311, 7324, 7316, 54998, 10399, 147372, 9817	206	358	16130	1.96846	1	0.930305	0.905104
GOTERM_BP_5	GO:1901030~positive regulation of mitochondrial outer membrane permeabilization involved in apoptotic signaling pathway	3	1.06007	0.0877173	7534, 7159, 7529	206	39	16130	6.02315	1	0.930305	0.905104
GOTERM_BP_5	GO:0010628~positive regulation of gene expression	29	10.2473	0.0879366	9444, 8031, 3184, 147372, 440275, 4904, 126626, 2149, 3611, 7316, 7337, 5216, 5436, 7431, 9475, 7311, 10262, 6203, 8148, 26986, 9070, 3727, 468, 326, 23451, 60, 9967, 5901, 2958	206	1692	16130	1.34204	1	0.930305	0.905104
GOTERM_BP_5	GO:1903364~positive regulation of cellular protein catabolic process	6	2.12014	0.0888732	5707, 7311, 7324, 7316, 10399, 9817	206	186	16130	2.52584	1	0.934516	0.9092
GOTERM_BP_5	GO:0044770~cell cycle phase transition	12	4.24028	0.0901374	84515, 5707, 9793, 7311, 23594, 7324, 7316, 3320, 55142, 1639, 5527, 6194	206	547	16130	1.71775	1	0.942099	0.916578
GOTERM_BP_5	GO:1903829~positive regulation of cellular protein localization	9	3.18021	0.0927885	7323, 7534, 54543, 7159, 3320, 285605, 7529, 10399, 4946	206	363	16130	1.94135	1	0.964	0.937886
GOTERM_BP_5	GO:0001738~morphogenesis of a polarized epithelium	5	1.76678	0.0934879	5707, 7311, 7316, 1175, 5216	206	135	16130	2.90004	1	0.964892	0.938753
GOTERM_BP_5	GO:0045778~positive regulation of ossification	4	1.41343	0.0939866	2778, 3727, 3611, 51374	206	85	16130	3.68475	1	0.964892	0.938753
GOTERM_BP_5	GO:0000226~microtubule cytoskeleton organization	10	3.53357	0.0964284	9793, 9475, 663, 402, 2597, 832, 85452, 23059, 55142, 1639	206	428	16130	1.82946	1	0.984137	0.957477
GOTERM_BP_5	GO:0007008~outer mitochondrial membrane organization	2	0.706714	0.0972845	54543, 3320	206	8	16130	19.5752	1	0.987068	0.960329

## Sheet: S18
Category	Term	Count	%	PValue	Genes	List Total	Pop Hits	Pop Total	Fold Enrichment	Bonferroni	Benjamini	FDR
GOTERM_BP_5	GO:0006412~translation	41	13.0159	1.46869e-12	219402, 6176, 6135, 6156, 6059, 285855, 27327, 64979, 64978, 7284, 2107, 5917, 7919, 51520, 29883, 6205, 7458, 5611, 1938, 4666, 6206, 128308, 1933, 5859, 51629, 6122, 8661, 6187, 8562, 6168, 8666, 10480, 64968, 9470, 23019, 10987, 79587, 55699, 6139, 84311, 1725	279	641	16130	3.69791	2.93596e-09	2.9359e-09	2.81253e-09
GOTERM_BP_5	GO:0043043~peptide biosynthetic process	41	13.0159	5.12941e-12	219402, 6176, 6135, 6156, 6059, 285855, 27327, 64979, 64978, 7284, 2107, 5917, 7919, 51520, 29883, 6205, 7458, 5611, 1938, 4666, 6206, 128308, 1933, 5859, 51629, 6122, 8661, 6187, 8562, 6168, 8666, 10480, 64968, 9470, 23019, 10987, 79587, 55699, 6139, 84311, 1725	279	667	16130	3.55376	1.02538e-08	5.12684e-09	4.91141e-09
GOTERM_BP_5	GO:0043604~amide biosynthetic process	42	13.3333	2.76341e-11	219402, 6176, 6135, 6156, 6059, 285855, 27327, 64979, 64978, 7284, 2107, 5917, 7919, 51520, 29883, 6205, 7458, 5611, 1938, 4666, 6206, 128308, 1933, 5859, 51629, 6122, 8661, 6187, 8562, 6168, 8666, 10480, 7357, 64968, 9470, 23019, 10987, 79587, 55699, 6139, 84311, 1725	279	736	16130	3.29915	5.52406e-08	1.84135e-08	1.76398e-08
GOTERM_BP_5	GO:0006518~peptide metabolic process	44	13.9683	5.5143e-11	219402, 6176, 6135, 6156, 6059, 285855, 27327, 64979, 64978, 7284, 2107, 5917, 7919, 1454, 51520, 23385, 29883, 6205, 7458, 5611, 1938, 4666, 6206, 128308, 1933, 5859, 51629, 6122, 8661, 6187, 8562, 6168, 8666, 10480, 64968, 9470, 23019, 10987, 2876, 79587, 55699, 6139, 84311, 1725	279	818	16130	3.10978	1.10231e-07	2.75577e-08	2.63997e-08
GOTERM_BP_5	GO:0034645~cellular macromolecule biosynthetic process	128	40.6349	1.82688e-07	4691, 219402, 9984, 7284, 84844, 2547, 51003, 51520, 998, 155061, 84164, 10533, 6628, 6122, 8661, 8666, 6882, 285203, 440400, 64968, 91120, 9470, 5706, 4738, 55699, 2553, 7327, 5700, 84311, 5701, 6239, 6118, 5702, 162966, 6135, 10195, 285855, 64979, 64978, 84619, 57645, 10519, 29883, 7458, 5437, 6923, 57649, 55904, 8563, 34, 8562, 54939, 8721, 5573, 10480, 25855, 23558, 11331, 6139, 9768, 22834, …	279	5012	16130	1.47649	0.000365126	7.30386e-05	6.99695e-05
GOTERM_BP_5	GO:0019080~viral gene expression	17	5.39683	2.23078e-07	9883, 6122, 6176, 6187, 8661, 6135, 6168, 8666, 6882, 6156, 7392, 23511, 4928, 6139, 6205, 5437, 6206	279	192	16130	5.11891	0.000445833	7.4322e-05	7.11989e-05
GOTERM_BP_5	GO:0006396~RNA processing	38	12.0635	1.02882e-06	91695, 6176, 4670, 7884, 6135, 6156, 6651, 9984, 6631, 285855, 83707, 84844, 55760, 54890, 7919, 54853, 1454, 29960, 6205, 10199, 5437, 6206, 6628, 8563, 9991, 6122, 3190, 7375, 6187, 6168, 79080, 9790, 55178, 51692, 27332, 6139, 54623, 7009	279	910	16130	2.4142	0.0020545	0.000282691	0.000270812
GOTERM_BP_5	GO:0044267~cellular protein metabolic process	123	39.0476	1.13133e-06	9861, 219402, 9101, 23609, 1460, 23324, 7284, 79654, 1454, 51003, 51520, 9616, 998, 10533, 6628, 6122, 8661, 8666, 285203, 92335, 10939, 64968, 5270, 9470, 5706, 4738, 57634, 55699, 7327, 5700, 84311, 5701, 5702, 10422, 9883, 65264, 5682, 6135, 5686, 10195, 23387, 285855, 79791, 64979, 64978, 84619, 10519, 23385, 29883, 7458, 6923, 84062, 55904, 8562, 5694, 5573, 10480, 25855, 5291, 23558, 2734, …	279	4900	16130	1.45124	0.00225897	0.000282691	0.000270812
GOTERM_BP_5	GO:0016071~mRNA metabolic process	31	9.84127	1.84785e-06	6176, 4670, 7884, 6135, 6156, 6651, 9984, 6631, 26019, 84844, 2107, 55760, 54890, 7919, 29883, 6205, 5437, 6206, 6628, 8563, 9991, 6122, 3190, 7375, 6187, 6168, 23019, 51692, 6139, 54623, 7009	279	672	16130	2.667	0.00368703	0.000410427	0.000393181
GOTERM_BP_5	GO:0034660~ncRNA metabolic process	28	8.88889	2.07315e-06	91695, 4691, 6176, 6135, 6156, 285855, 83707, 5917, 54853, 1454, 51520, 29960, 6205, 10199, 5437, 6206, 5859, 6122, 6187, 6168, 6882, 79080, 440400, 9790, 55178, 79587, 55699, 6139	279	570	16130	2.83997	0.00413565	0.000414422	0.000397007
GOTERM_BP_5	GO:0016070~RNA metabolic process	117	37.1429	2.37317e-06	4691, 9984, 6631, 84844, 2547, 1454, 51003, 51520, 998, 155061, 84164, 6628, 9991, 6122, 6882, 79080, 440400, 91120, 5706, 4738, 55178, 55699, 79009, 2553, 5700, 5701, 6239, 5702, 9883, 162966, 6135, 6651, 285855, 26019, 84619, 57645, 54890, 10519, 29883, 5437, 10199, 6923, 57649, 55904, 8563, 54939, 8721, 5573, 25855, 23558, 11331, 6139, 91695, 22834, 7884, 6156, 23125, 25824, 83707, 2107, 55760…	279	4648	16130	1.45529	0.00473273	0.000431269	0.000413146
GOTERM_BP_5	GO:0019083~viral transcription	15	4.7619	3.10271e-06	9883, 6122, 6176, 6187, 6135, 6168, 6882, 6156, 7392, 23511, 4928, 6139, 6205, 5437, 6206	279	181	16130	4.79118	0.00618314	0.00051686	0.000495141
GOTERM_BP_5	GO:1902582~single-organism intracellular transport	31	9.84127	3.65161e-06	9883, 6176, 6135, 6156, 51184, 4928, 56993, 10519, 998, 6205, 11124, 517, 11321, 6206, 84062, 10476, 6728, 10577, 131474, 6122, 6187, 6168, 10939, 23511, 2040, 11331, 6139, 81, 11231, 10087, 9747	279	695	16130	2.57874	0.007273	0.000561505	0.00053791
GOTERM_BP_5	GO:0022618~ribonucleoprotein complex assembly	16	5.07937	4.16784e-06	91695, 6122, 7375, 8562, 8661, 10480, 6135, 8666, 6631, 23019, 9790, 26284, 7919, 29883, 7458, 6628	279	212	16130	4.36329	0.00829693	0.000589513	0.000564741
GOTERM_BP_5	GO:0006364~rRNA processing	18	5.71429	4.42356e-06	91695, 6122, 6176, 6187, 6135, 6168, 6156, 79080, 285855, 9790, 55178, 54853, 1454, 29960, 6139, 6205, 10199, 6206	279	269	16130	3.86857	0.00880374	0.000589513	0.000564741
GOTERM_BP_5	GO:0044265~cellular macromolecule catabolic process	38	12.0635	5.27767e-06	9861, 65264, 9101, 6176, 5682, 6135, 6156, 5686, 79791, 26019, 51160, 2107, 79654, 1454, 54850, 29883, 9616, 6205, 5611, 11124, 6206, 6122, 7375, 6187, 6168, 5694, 6049, 5476, 23019, 4738, 5706, 2876, 7327, 6139, 5700, 5701, 84893, 5702	279	976	16130	2.25094	0.0104946	0.000659379	0.000631671
GOTERM_BP_5	GO:0090304~nucleic acid metabolic process	125	39.6825	6.0227e-06	4691, 9984, 6631, 5380, 84844, 2547, 1454, 51003, 51520, 998, 155061, 84164, 6628, 9991, 6122, 6882, 79080, 440400, 91120, 5706, 4738, 55178, 55699, 79009, 2553, 5700, 5701, 6239, 6118, 5702, 9883, 162966, 6135, 6651, 285855, 26019, 84619, 57645, 54890, 10519, 29883, 5437, 10199, 6923, 57649, 55904, 8563, 54939, 8721, 5573, 25855, 23558, 11331, 6139, 9768, 7508, 91695, 22834, 7884, 6156, 23125, 2…	279	5158	16130	1.40107	0.0119672	0.000708199	0.00067844
GOTERM_BP_5	GO:0010608~posttranscriptional regulation of gene expression	24	7.61905	7.77342e-06	9861, 5682, 8661, 10480, 8666, 5694, 5686, 27327, 9470, 23019, 5706, 2107, 7919, 55699, 51520, 29883, 7458, 328, 5611, 5700, 1938, 5701, 5702, 5859	279	472	16130	2.93968	0.015419	0.000863282	0.000827006
GOTERM_BP_5	GO:0071427~mRNA-containing ribonucleoprotein complex export from nucleus	11	3.49206	1.23454e-05	8563, 9883, 51692, 4928, 54890, 7919, 7884, 9984, 10482, 23511, 26019	279	104	16130	6.1149	0.0243766	0.00123392	0.00118207
GOTERM_BP_5	GO:0006406~mRNA export from nucleus	11	3.49206	1.23454e-05	8563, 9883, 51692, 4928, 54890, 7919, 7884, 9984, 10482, 23511, 26019	279	104	16130	6.1149	0.0243766	0.00123392	0.00118207
GOTERM_BP_5	GO:0019058~viral life cycle	23	7.30159	1.38815e-05	8563, 9883, 6122, 6176, 6187, 8661, 6135, 6168, 8666, 6882, 6156, 9984, 7392, 23511, 2040, 51160, 4928, 7919, 998, 6139, 6205, 5437, 6206	279	455	16130	2.92245	0.0273679	0.00130194	0.00124723
GOTERM_BP_5	GO:0006886~intracellular protein transport	38	12.0635	1.43285e-05	9883, 9146, 8498, 6176, 6135, 6156, 8774, 51160, 51184, 4928, 23062, 56993, 10519, 998, 6205, 11124, 54832, 11321, 6206, 6728, 131474, 6122, 6187, 6168, 5476, 92335, 7357, 64601, 10939, 1173, 23511, 2040, 11331, 7327, 6139, 11231, 9747, 10961	279	1020	16130	2.15384	0.0282366	0.00130194	0.00124723
GOTERM_BP_5	GO:0072599~establishment of protein localization to endoplasmic reticulum	11	3.49206	1.72417e-05	6122, 6176, 6187, 6135, 6168, 6156, 6139, 6205, 11231, 6206, 6728	279	108	16130	5.88842	0.0338793	0.00149853	0.00143556
GOTERM_BP_5	GO:0090175~regulation of establishment of planar polarity	11	3.49206	2.02606e-05	9861, 5706, 5682, 5694, 5686, 998, 5700, 5701, 1173, 5702, 5879	279	110	16130	5.78136	0.039692	0.00168754	0.00161662
GOTERM_BP_5	GO:0006612~protein targeting to membrane	14	4.44444	2.61237e-05	6122, 6176, 6187, 6135, 6168, 6156, 2040, 10519, 6139, 6205, 11231, 9747, 6206, 6728	279	190	16130	4.25995	0.0508818	0.00208885	0.00200108
GOTERM_BP_5	GO:1901990~regulation of mitotic cell cycle phase transition	18	5.71429	3.03817e-05	9861, 5682, 5694, 7027, 5686, 79791, 23019, 5706, 56984, 29883, 11331, 328, 835, 5700, 5701, 6118, 5702, 7508	279	312	16130	3.3354	0.0589265	0.00233589	0.00223773
GOTERM_BP_5	GO:0006521~regulation of cellular amino acid metabolic process	8	2.53968	3.71116e-05	9861, 5706, 5682, 5694, 5686, 5700, 5701, 5702	279	54	16130	8.56498	0.0715023	0.00274763	0.00263217
GOTERM_BP_5	GO:0001736~establishment of planar polarity	11	3.49206	4.96819e-05	9861, 5706, 5682, 5694, 5686, 998, 5700, 5701, 1173, 5702, 5879	279	122	16130	5.2127	0.094544	0.00354693	0.00339789
GOTERM_BP_5	GO:0006405~RNA export from nucleus	11	3.49206	5.32695e-05	8563, 9883, 51692, 4928, 54890, 7919, 7884, 9984, 10482, 23511, 26019	279	123	16130	5.17032	0.101015	0.00367192	0.00351762
GOTERM_BP_5	GO:1901987~regulation of cell cycle phase transition	18	5.71429	7.64177e-05	9861, 5682, 5694, 7027, 5686, 79791, 23019, 5706, 56984, 29883, 11331, 328, 835, 5700, 5701, 6118, 5702, 7508	279	336	16130	3.09716	0.141668	0.00509196	0.004878
GOTERM_BP_5	GO:0006605~protein targeting	28	8.88889	8.23968e-05	9883, 9146, 6176, 6135, 6156, 51160, 51184, 4928, 56993, 10519, 6205, 11124, 54832, 11321, 6206, 6728, 131474, 6122, 6187, 6168, 7357, 10939, 23511, 2040, 11331, 6139, 11231, 9747	279	701	16130	2.30925	0.151867	0.00531326	0.00509
GOTERM_BP_5	GO:0072594~establishment of protein localization to organelle	27	8.57143	9.08241e-05	9883, 9146, 6176, 6135, 6156, 7027, 51160, 51184, 4928, 56993, 6205, 11124, 54832, 11321, 6206, 6728, 131474, 6122, 6187, 6168, 7357, 10939, 3098, 23511, 11331, 6139, 11231	279	666	16130	2.3438	0.166036	0.00567367	0.00543525
GOTERM_BP_5	GO:0038061~NIK/NF-kappaB signaling	10	3.1746	9.6798e-05	9861, 5706, 5682, 5694, 5686, 81, 5700, 5701, 5702, 51094	279	107	16130	5.40314	0.175937	0.00586361	0.00561722
GOTERM_BP_5	GO:0001738~morphogenesis of a polarized epithelium	11	3.49206	0.000116713	9861, 5706, 5682, 5694, 5686, 998, 5700, 5701, 1173, 5702, 5879	279	135	16130	4.71074	0.208103	0.00686205	0.0065737
GOTERM_BP_5	GO:0006414~translational elongation	11	3.49206	0.000124094	6176, 55699, 51520, 1938, 84311, 64979, 128308, 64968, 64978, 7284, 1933	279	136	16130	4.6761	0.219702	0.00708755	0.00678972
GOTERM_BP_5	GO:0042590~antigen processing and presentation of exogenous peptide antigen via MHC class I	8	2.53968	0.000136871	9861, 5706, 5682, 5694, 5686, 5700, 5701, 5702	279	66	16130	7.00771	0.239381	0.00760012	0.00728075
GOTERM_BP_5	GO:0015031~protein transport	54	17.1429	0.000150218	9146, 8498, 6156, 8774, 9382, 51160, 4928, 998, 157680, 55327, 54832, 10533, 6122, 6168, 92335, 5476, 64601, 10939, 57192, 2040, 11316, 689, 7327, 11231, 527, 9747, 10067, 7009, 9883, 8992, 4074, 6176, 6135, 6293, 51184, 23062, 56993, 10519, 6205, 4666, 11124, 11321, 6206, 6728, 131474, 5770, 6187, 7357, 1173, 23511, 11331, 6139, 81, 10961	279	1860	16130	1.67846	0.25941	0.00811582	0.00777479
GOTERM_BP_5	GO:0060261~positive regulation of transcription initiation from RNA polymerase II promoter	5	1.5873	0.000172165	5706, 6722, 5700, 5701, 5702	279	17	16130	17.004	0.291204	0.00905678	0.00867621
GOTERM_BP_5	GO:0033365~protein localization to organelle	32	10.1587	0.000195002	9883, 9146, 6176, 6135, 6156, 7027, 51160, 51184, 4928, 1258, 56993, 26354, 6205, 11124, 54832, 11321, 6206, 6728, 131474, 6122, 6187, 6168, 11252, 7357, 10939, 3098, 23511, 11331, 6139, 11231, 54623, 10049	279	902	16130	2.05104	0.32284	0.0099951	0.0095751
GOTERM_BP_5	GO:0051436~negative regulation of ubiquitin-protein ligase activity involved in mitotic cell cycle	8	2.53968	0.000217237	9861, 5706, 5682, 5694, 5686, 5700, 5701, 5702	279	71	16130	6.51421	0.352285	0.0108368	0.0103814
GOTERM_BP_5	GO:0051028~mRNA transport	11	3.49206	0.000222266	8563, 9883, 51692, 4928, 54890, 7919, 7884, 9984, 10482, 23511, 26019	279	146	16130	4.35582	0.358765	0.0108368	0.0103814
GOTERM_BP_5	GO:0051439~regulation of ubiquitin-protein ligase activity involved in mitotic cell cycle	8	2.53968	0.000237139	9861, 5706, 5682, 5694, 5686, 5700, 5701, 5702	279	72	16130	6.42374	0.377553	0.0112867	0.0108124
GOTERM_BP_5	GO:0010564~regulation of cell cycle process	24	7.61905	0.000269845	9861, 8563, 5682, 5573, 4682, 5694, 9984, 7027, 5686, 79791, 23019, 5706, 56984, 7919, 29883, 11331, 998, 328, 835, 5700, 5701, 6118, 5702, 7508	279	595	16130	2.33198	0.416956	0.0124014	0.0118802
GOTERM_BP_5	GO:0034622~cellular macromolecular complex assembly	34	10.7937	0.000272966	91695, 6135, 10152, 6631, 1460, 23126, 2801, 4928, 7919, 29883, 7458, 5018, 5879, 6728, 6628, 8520, 6122, 7375, 8661, 8562, 8666, 8347, 10480, 6882, 23019, 9790, 5706, 56984, 26284, 5700, 5701, 6118, 5702, 7508	279	1004	16130	1.95783	0.420584	0.0124014	0.0118802
GOTERM_BP_5	GO:0072657~protein localization to membrane	21	6.66667	0.000326942	9146, 6122, 6176, 6187, 6135, 6168, 6156, 7027, 1173, 2040, 56993, 10519, 6139, 6205, 11231, 5018, 9747, 6206, 55327, 5879, 6728	279	489	16130	2.48279	0.479863	0.0145235	0.0139132
GOTERM_BP_5	GO:0010468~regulation of gene expression	102	32.381	0.000338685	9861, 4691, 9984, 84844, 2547, 1454, 51003, 51520, 998, 155061, 84164, 9991, 8661, 8666, 6882, 91120, 5270, 9470, 5706, 4738, 55699, 2553, 5700, 5701, 6239, 5702, 9883, 162966, 5682, 6651, 5686, 84619, 57645, 10519, 29883, 7458, 5437, 6923, 57649, 84062, 55904, 8563, 54939, 8721, 5694, 5573, 10480, 25855, 5291, 23558, 2734, 11331, 9146, 22834, 27327, 23125, 25824, 2107, 4928, 7919, 26354, 8725, 5…	279	4345	16130	1.35719	0.491935	0.0147181	0.0140996
GOTERM_BP_5	GO:0016055~Wnt signaling pathway	20	6.34921	0.000505991	9861, 5682, 5694, 5686, 2782, 27327, 1460, 1173, 2889, 5706, 166, 1454, 998, 5700, 527, 5701, 54623, 54949, 5702, 5879	279	468	16130	2.47067	0.636411	0.0214587	0.0205569
GOTERM_BP_5	GO:0198738~cell-cell signaling by wnt	20	6.34921	0.000521374	9861, 5682, 5694, 5686, 2782, 27327, 1460, 1173, 2889, 5706, 166, 1454, 998, 5700, 527, 5701, 54623, 54949, 5702, 5879	279	469	16130	2.4654	0.647427	0.0214587	0.0205569
GOTERM_BP_5	GO:0002220~innate immune response activating cell surface receptor signaling pathway	9	2.85714	0.000526	9861, 5706, 5682, 5694, 1387, 5686, 5700, 5701, 5702	279	107	16130	4.86283	0.650674	0.0214587	0.0205569
GOTERM_BP_5	GO:0032268~regulation of cellular protein metabolic process	62	19.6825	0.000537729	9861, 9146, 27327, 1460, 51160, 25824, 83707, 2107, 7919, 1454, 51520, 26354, 998, 5611, 1938, 835, 10533, 5859, 25836, 7375, 8661, 8666, 92335, 5270, 9470, 23019, 5706, 10987, 2876, 10746, 55699, 5700, 5701, 5702, 6176, 5682, 5686, 79791, 84619, 2889, 2801, 10519, 29883, 7458, 11124, 84062, 5879, 5770, 5694, 5573, 10480, 25855, 5291, 23558, 5927, 2734, 11331, 84893, 54623, 56647, 10961, 10049	279	2346	16130	1.5279	0.658773	0.0214984	0.020595
GOTERM_BP_5	GO:0090090~negative regulation of canonical Wnt signaling pathway	11	3.49206	0.000589334	9861, 2889, 5706, 166, 5682, 5694, 5686, 5700, 5701, 54949, 5702	279	165	16130	3.85424	0.692237	0.0230996	0.0221289
GOTERM_BP_5	GO:0090150~establishment of protein localization to membrane	17	5.39683	0.000680999	6122, 6176, 6187, 6135, 6168, 6156, 7027, 2040, 56993, 10519, 6139, 6205, 11231, 5018, 9747, 6206, 6728	279	368	16130	2.67074	0.743796	0.0254063	0.0243387
GOTERM_BP_5	GO:2000144~positive regulation of DNA-templated transcription, initiation	5	1.5873	0.000699021	5706, 6722, 5700, 5701, 5702	279	24	16130	12.0445	0.752868	0.0254063	0.0243387
GOTERM_BP_5	GO:0001731~formation of translation preinitiation complex	5	1.5873	0.000699021	8562, 8661, 10480, 8666, 7458	279	24	16130	12.0445	0.752868	0.0254063	0.0243387
GOTERM_BP_5	GO:0060260~regulation of transcription initiation from RNA polymerase II promoter	5	1.5873	0.000699021	5706, 6722, 5700, 5701, 5702	279	24	16130	12.0445	0.752868	0.0254063	0.0243387
GOTERM_BP_5	GO:0042176~regulation of protein catabolic process	17	5.39683	0.000719228	9861, 9146, 5682, 5694, 5686, 5270, 51160, 5706, 2876, 1454, 998, 7327, 5700, 11124, 5701, 5702, 10533	279	370	16130	2.6563	0.762658	0.0256739	0.024595
GOTERM_BP_5	GO:0030178~negative regulation of Wnt signaling pathway	12	3.80952	0.000742178	9861, 2889, 5706, 166, 5682, 5694, 1454, 5686, 5700, 5701, 54949, 5702	279	201	16130	3.45156	0.773308	0.0260283	0.0249346
GOTERM_BP_5	GO:0044106~cellular amine metabolic process	9	2.85714	0.00084828	9861, 5706, 5682, 5694, 5686, 5700, 5701, 5702, 1725	279	115	16130	4.52454	0.816663	0.0292364	0.0280079
GOTERM_BP_5	GO:0050658~RNA transport	11	3.49206	0.000962229	8563, 9883, 51692, 4928, 54890, 7919, 7884, 9984, 10482, 23511, 26019	279	176	16130	3.61335	0.85404	0.0321278	0.0307777
GOTERM_BP_5	GO:0034655~nucleobase-containing compound catabolic process	17	5.39683	0.000964315	22978, 6122, 6176, 6187, 6135, 6168, 6156, 26019, 23019, 3704, 2107, 2876, 29883, 6139, 6205, 84893, 6206	279	380	16130	2.5864	0.854648	0.0321278	0.0307777
GOTERM_BP_5	GO:0075733~intracellular transport of virus	7	2.22222	0.00102727	8563, 9883, 4928, 7919, 9984, 23511, 51160	279	67	16130	6.04023	0.871853	0.0336642	0.0322496
GOTERM_BP_5	GO:0051603~proteolysis involved in cellular protein catabolic process	24	7.61905	0.00104872	9861, 65264, 9101, 7375, 5682, 5694, 6049, 5476, 5686, 79791, 51160, 4738, 5706, 79654, 2876, 1454, 54850, 9616, 7327, 5611, 5700, 11124, 5701, 5702	279	657	16130	2.11191	0.877235	0.0338126	0.0323918
GOTERM_BP_5	GO:0000077~DNA damage checkpoint	10	3.1746	0.00107329	8563, 7919, 9984, 7027, 29883, 835, 6118, 79791, 7508, 23019	279	148	16130	3.90633	0.883126	0.0340556	0.0326246
GOTERM_BP_5	GO:0051246~regulation of protein metabolic process	64	20.3175	0.00109821	9861, 9146, 27327, 1460, 51160, 25824, 83707, 2107, 7919, 1454, 51520, 26354, 998, 5611, 1938, 835, 10533, 5859, 25836, 7375, 8661, 8666, 92335, 5270, 9470, 23019, 5706, 10987, 2876, 10746, 55699, 7327, 5700, 5701, 5702, 6176, 5682, 5686, 79791, 84619, 2889, 2801, 10519, 29883, 7458, 11124, 84062, 5879, 3190, 5770, 5694, 5573, 10480, 25855, 5291, 23558, 5927, 2734, 11331, 84893, 54623, 56647, 109…	279	2512	16130	1.47296	0.888811	0.0341575	0.0327222
GOTERM_BP_5	GO:1902583~multi-organism intracellular transport	7	2.22222	0.00111067	8563, 9883, 4928, 7919, 9984, 23511, 51160	279	68	16130	5.9514	0.891551	0.0341575	0.0327222
GOTERM_BP_5	GO:0090263~positive regulation of canonical Wnt signaling pathway	9	2.85714	0.00118124	9861, 5706, 5682, 5694, 1454, 5686, 5700, 5701, 5702	279	121	16130	4.30019	0.905834	0.0354646	0.0339744
GOTERM_BP_5	GO:0010557~positive regulation of macromolecule biosynthetic process	45	14.2857	0.00118866	4691, 9984, 7027, 23125, 25824, 3182, 2801, 84844, 2547, 7919, 26354, 29883, 6722, 998, 5611, 1938, 4666, 155061, 5437, 5879, 4802, 55904, 5859, 8563, 25836, 3190, 65056, 8721, 6882, 6049, 7392, 23558, 5706, 10987, 5927, 10725, 10746, 1387, 2553, 5700, 5701, 6239, 54623, 5702, 7707	279	1597	16130	1.62906	0.907222	0.0354646	0.0339744
GOTERM_BP_5	GO:0006913~nucleocytoplasmic transport	19	6.03175	0.00123189	8563, 9883, 8498, 7884, 9984, 92335, 10482, 6059, 23511, 26019, 51184, 51692, 4928, 54890, 7919, 11331, 11124, 11321, 6628	279	465	16130	2.36228	0.914911	0.0362139	0.0346921
GOTERM_BP_5	GO:0010605~negative regulation of macromolecule metabolic process	60	19.0476	0.00125036	9861, 9984, 27327, 51160, 25824, 2547, 4928, 8725, 998, 5611, 155061, 25836, 9991, 7375, 8661, 5270, 9470, 23019, 5706, 166, 2876, 1387, 7327, 328, 5700, 5701, 6239, 7009, 5702, 9883, 5682, 6059, 5686, 79791, 84619, 2889, 10519, 29883, 6722, 4666, 5437, 11244, 57649, 84062, 8520, 3190, 5770, 5694, 5573, 2023, 23511, 25855, 5927, 2734, 11331, 84893, 54623, 10961, 7707, 10049	279	2326	16130	1.49132	0.918	0.0362242	0.034702
GOTERM_BP_5	GO:0046794~transport of virus	7	2.22222	0.00129296	8563, 9883, 4928, 7919, 9984, 23511, 51160	279	70	16130	5.78136	0.924702	0.0369064	0.0353556
GOTERM_BP_5	GO:0006401~RNA catabolic process	13	4.12698	0.00131083	6122, 6176, 6187, 6135, 6168, 6156, 26019, 23019, 2107, 29883, 6139, 6205, 6206	279	249	16130	3.01838	0.927348	0.0369064	0.0353556
GOTERM_BP_5	GO:0030177~positive regulation of Wnt signaling pathway	10	3.1746	0.00141782	9861, 5706, 5682, 5694, 1454, 5686, 5700, 527, 5701, 5702	279	154	16130	3.75413	0.941354	0.0393642	0.0377101
GOTERM_BP_5	GO:2000027~regulation of organ morphogenesis	13	4.12698	0.00145102	9861, 5682, 5694, 5686, 1173, 5706, 11331, 998, 5700, 4666, 5701, 5702, 5879	279	252	16130	2.98245	0.945125	0.0396893	0.0380215
GOTERM_BP_5	GO:0051169~nuclear transport	19	6.03175	0.00146924	8563, 9883, 8498, 7884, 9984, 92335, 10482, 6059, 23511, 26019, 51184, 51692, 4928, 54890, 7919, 11331, 11124, 11321, 6628	279	473	16130	2.32232	0.94709	0.0396893	0.0380215
GOTERM_BP_5	GO:0044257~cellular protein catabolic process	24	7.61905	0.00194582	9861, 65264, 9101, 7375, 5682, 5694, 6049, 5476, 5686, 79791, 51160, 4738, 5706, 79654, 2876, 1454, 54850, 9616, 7327, 5611, 5700, 11124, 5701, 5702	279	689	16130	2.01383	0.979626	0.0518625	0.0496832
GOTERM_BP_5	GO:2000001~regulation of DNA damage checkpoint	4	1.26984	0.00197628	8563, 7919, 9984, 6118	279	15	16130	15.417	0.980831	0.0519813	0.049797
GOTERM_BP_5	GO:1905114~cell surface receptor signaling pathway involved in cell-cell signaling	20	6.34921	0.00203581	9861, 5682, 5694, 5686, 2782, 27327, 1460, 1173, 2889, 5706, 166, 1454, 998, 5700, 527, 5701, 54623, 54949, 5702, 5879	279	527	16130	2.19407	0.982986	0.0528517	0.0506308
GOTERM_BP_5	GO:0010628~positive regulation of gene expression	46	14.6032	0.00210414	9146, 4691, 9984, 7027, 23125, 3182, 84844, 2547, 7919, 26354, 29883, 6722, 998, 5611, 1938, 4666, 155061, 5437, 84062, 4802, 55904, 5859, 8563, 25836, 3190, 65056, 8721, 6882, 6049, 7392, 5291, 23558, 5706, 10987, 5927, 10725, 10746, 1387, 2553, 5700, 5701, 6239, 54623, 5702, 10961, 7707	279	1692	16130	1.57177	0.985163	0.0537263	0.0514687
GOTERM_BP_5	GO:2000142~regulation of DNA-templated transcription, initiation	5	1.5873	0.00212325	5706, 6722, 5700, 5701, 5702	279	32	16130	9.03338	0.98572	0.0537263	0.0514687
GOTERM_BP_5	GO:0007346~regulation of mitotic cell cycle	19	6.03175	0.00218924	9861, 5682, 5694, 7027, 5686, 79791, 23019, 5706, 56984, 29883, 11331, 998, 328, 835, 5700, 5701, 6118, 5702, 7508	279	491	16130	2.23719	0.987488	0.0547036	0.0524049
GOTERM_BP_5	GO:0006417~regulation of translation	15	4.7619	0.00258305	8661, 10480, 8666, 27327, 9470, 23019, 2107, 7919, 55699, 51520, 29883, 7458, 5611, 1938, 5859	279	343	16130	2.52829	0.994317	0.063552	0.0608815
GOTERM_BP_5	GO:0010604~positive regulation of macromolecule metabolic process	69	21.9048	0.00260694	9861, 9146, 4691, 9984, 1460, 23125, 51160, 25824, 84844, 2547, 7919, 1454, 26354, 998, 5611, 1938, 835, 155061, 4802, 10533, 5859, 25836, 65056, 6882, 6049, 92335, 23019, 5706, 10987, 10746, 1387, 2553, 328, 5700, 5701, 6239, 5702, 6176, 5682, 5686, 7027, 3182, 2889, 2801, 10519, 29883, 6722, 4666, 5437, 84062, 5879, 55904, 8563, 3190, 5770, 8721, 5694, 5573, 7392, 25855, 5291, 23558, 5927, 1072…	279	2856	16130	1.39676	0.994582	0.063552	0.0608815
GOTERM_BP_5	GO:0032774~RNA biosynthetic process	89	28.254	0.00271152	22834, 4691, 7884, 6156, 9984, 23125, 25824, 84844, 2547, 4928, 7919, 51003, 26354, 8725, 155061, 4802, 84164, 6628, 25836, 6122, 65056, 6168, 6882, 6049, 285527, 440400, 91120, 23019, 4738, 5706, 10987, 166, 51692, 10746, 1387, 2553, 689, 27332, 328, 5700, 5701, 6239, 7009, 5702, 9883, 4150, 162966, 6176, 6135, 7027, 2130, 84619, 3182, 57645, 10519, 29883, 6205, 6722, 84146, 4666, 5437, 6206, 11…	279	3905	16130	1.31765	0.995607	0.0653051	0.0625609
GOTERM_BP_5	GO:2000002~negative regulation of DNA damage checkpoint	3	0.952381	0.00285992	8563, 7919, 9984	279	5	16130	34.6882	0.996737	0.0680593	0.0651994
GOTERM_BP_5	GO:0010948~negative regulation of cell cycle process	12	3.80952	0.00303433	8563, 56984, 7919, 5573, 4682, 9984, 7027, 29883, 835, 6118, 79791, 23019	279	240	16130	2.89068	0.9977	0.0713603	0.0683616
GOTERM_BP_5	GO:0060828~regulation of canonical Wnt signaling pathway	12	3.80952	0.00313405	9861, 2889, 5706, 166, 5682, 5694, 1454, 5686, 5700, 5701, 54949, 5702	279	241	16130	2.87869	0.998117	0.0728485	0.0697873
GOTERM_BP_5	GO:0034654~nucleobase-containing compound biosynthetic process	97	30.7937	0.00324317	4691, 9984, 471, 84844, 2547, 51003, 517, 155061, 84164, 6628, 6122, 6882, 440400, 91120, 5706, 4738, 2553, 5700, 5701, 6239, 6118, 5702, 9883, 162966, 6135, 84619, 57645, 10519, 29883, 5437, 6923, 57649, 10476, 55904, 8563, 54939, 8721, 5573, 25855, 23558, 11331, 6139, 9768, 22834, 7884, 6156, 23125, 25824, 7360, 4928, 7919, 26354, 8725, 4802, 25836, 65056, 6168, 6049, 285527, 23019, 10987, 166,…	279	4357	16130	1.28711	0.998487	0.0745183	0.071387
GOTERM_BP_5	GO:0043632~modification-dependent macromolecule catabolic process	21	6.66667	0.00333743	9861, 65264, 9101, 7375, 5682, 5694, 6049, 5686, 79791, 51160, 4738, 5706, 79654, 1454, 54850, 9616, 7327, 5700, 11124, 5701, 5702	279	593	16130	2.04736	0.998748	0.0758127	0.0726269
GOTERM_BP_5	GO:0030163~protein catabolic process	26	8.25397	0.00359733	9861, 65264, 9101, 5682, 5686, 79791, 51160, 79654, 1454, 54850, 9616, 5611, 11124, 10533, 7375, 5694, 6049, 5476, 5270, 4738, 5706, 2876, 7327, 5700, 5701, 5702	279	811	16130	1.85346	0.999256	0.0807984	0.0774032
GOTERM_BP_5	GO:0015931~nucleobase-containing compound transport	11	3.49206	0.00365454	8563, 9883, 51692, 4928, 54890, 7919, 7884, 9984, 10482, 23511, 26019	279	211	16130	3.01398	0.999337	0.0811714	0.0777605
GOTERM_BP_5	GO:0051348~negative regulation of transferase activity	15	4.7619	0.00370285	9861, 5770, 5682, 5573, 5694, 5686, 79791, 84619, 5706, 10519, 5611, 5700, 5701, 5702, 84062	279	357	16130	2.42914	0.999398	0.0813405	0.0779225
GOTERM_BP_5	GO:0051254~positive regulation of RNA metabolic process	39	12.381	0.00405914	4691, 9984, 7027, 23125, 3182, 84844, 2547, 7919, 26354, 29883, 6722, 4666, 155061, 5437, 4802, 55904, 8563, 25836, 3190, 65056, 8721, 6882, 6049, 7392, 23558, 23019, 5706, 10987, 5927, 10725, 10746, 1387, 2553, 5700, 5701, 6239, 54623, 5702, 7707	279	1415	16130	1.59345	0.999706	0.0881981	0.0844919
GOTERM_BP_5	GO:1902680~positive regulation of RNA biosynthetic process	38	12.0635	0.0041237	4691, 9984, 7027, 23125, 3182, 84844, 2547, 7919, 26354, 29883, 6722, 4666, 155061, 5437, 4802, 55904, 8563, 25836, 3190, 65056, 8721, 6882, 6049, 7392, 23558, 5706, 10987, 5927, 10725, 10746, 1387, 2553, 5700, 5701, 6239, 54623, 5702, 7707	279	1369	16130	1.60476	0.999741	0.0886374	0.0849128
GOTERM_BP_5	GO:1901977~negative regulation of cell cycle checkpoint	3	0.952381	0.00424115	8563, 7919, 9984	279	6	16130	28.9068	0.999796	0.090192	0.0864021
GOTERM_BP_5	GO:0051438~regulation of ubiquitin-protein transferase activity	8	2.53968	0.00455419	9861, 5706, 5682, 5694, 5686, 5700, 5701, 5702	279	119	16130	3.88663	0.999891	0.0958297	0.0918028
GOTERM_BP_5	GO:0031400~negative regulation of protein modification process	20	6.34921	0.00557944	9861, 5770, 7375, 5682, 8661, 5573, 5694, 5686, 79791, 51160, 84619, 2889, 5706, 5927, 10519, 5611, 5700, 5701, 5702, 84062	279	578	16130	2.00047	0.999986	0.11618	0.111298
GOTERM_BP_5	GO:1903047~mitotic cell cycle process	27	8.57143	0.00593134	9861, 9883, 9101, 5682, 6651, 7027, 5686, 23126, 79791, 2801, 4928, 1454, 29883, 835, 25836, 5694, 23511, 23019, 5706, 56984, 11331, 328, 5700, 5701, 6118, 5702, 7508	279	890	16130	1.7539	0.999993	0.122235	0.117098
GOTERM_BP_5	GO:0000075~cell cycle checkpoint	11	3.49206	0.00644582	8563, 56984, 7919, 9984, 7027, 29883, 835, 6118, 79791, 7508, 23019	279	229	16130	2.77707	0.999998	0.131482	0.125957
GOTERM_BP_5	GO:0044770~cell cycle phase transition	19	6.03175	0.00680982	9861, 5682, 5694, 7027, 5686, 79791, 23019, 5706, 56984, 1454, 29883, 11331, 328, 835, 5700, 5701, 6118, 5702, 7508	279	547	16130	2.00815	0.999999	0.137503	0.131725
GOTERM_BP_5	GO:0045935~positive regulation of nucleobase-containing compound metabolic process	43	13.6508	0.00702282	4691, 9984, 7027, 23125, 3182, 84844, 2547, 7919, 26354, 29883, 6722, 998, 4666, 155061, 5437, 5879, 4802, 55904, 8563, 25836, 3190, 5770, 65056, 8721, 6882, 6049, 7392, 23558, 23019, 5706, 10987, 5927, 10725, 10746, 1387, 2553, 328, 5700, 5701, 6239, 54623, 5702, 7707	279	1658	16130	1.49939	0.999999	0.140386	0.134487
GOTERM_BP_5	GO:0032269~negative regulation of cellular protein metabolic process	29	9.20635	0.00711365	9861, 5682, 5686, 27327, 79791, 51160, 25824, 84619, 2889, 10519, 29883, 5611, 84062, 5770, 7375, 8661, 5573, 5694, 5270, 9470, 23019, 5706, 5927, 2734, 2876, 5700, 5701, 5702, 10049	279	992	16130	1.69012	0.999999	0.140794	0.134878
GOTERM_BP_5	GO:0031331~positive regulation of cellular catabolic process	12	3.80952	0.00765289	9861, 5706, 5682, 5770, 5694, 1454, 5686, 29883, 5700, 5701, 5702, 23019	279	272	16130	2.5506	1	0.148864	0.142608
GOTERM_BP_5	GO:0044773~mitotic DNA damage checkpoint	7	2.22222	0.00767031	7027, 29883, 835, 6118, 79791, 7508, 23019	279	100	16130	4.04695	1	0.148864	0.142608
GOTERM_BP_5	GO:1900024~regulation of substrate adhesion-dependent cell spreading	5	1.5873	0.00798456	10519, 998, 81, 6239, 5879	279	46	16130	6.28409	1	0.151265	0.144908
GOTERM_BP_5	GO:0044819~mitotic G1/S transition checkpoint	6	1.90476	0.0080226	7027, 29883, 835, 6118, 79791, 23019	279	72	16130	4.8178	1	0.151265	0.144908
GOTERM_BP_5	GO:0044772~mitotic cell cycle phase transition	18	5.71429	0.00803399	9861, 5682, 5694, 7027, 5686, 79791, 23019, 5706, 56984, 1454, 29883, 11331, 328, 835, 5700, 5701, 6118, 5702	279	514	16130	2.0246	1	0.151265	0.144908
GOTERM_BP_5	GO:0051248~negative regulation of protein metabolic process	30	9.52381	0.00809671	9861, 5682, 5686, 27327, 79791, 51160, 25824, 84619, 2889, 10519, 29883, 5611, 84062, 5770, 7375, 8661, 5573, 5694, 5270, 9470, 23019, 5706, 5927, 2734, 2876, 7327, 5700, 5701, 5702, 10049	279	1049	16130	1.65339	1	0.151265	0.144908
GOTERM_BP_5	GO:0031328~positive regulation of cellular biosynthetic process	44	13.9683	0.0087227	4691, 9984, 7027, 23125, 3182, 2801, 84844, 2547, 7919, 26354, 29883, 6722, 998, 5611, 1938, 4666, 155061, 5437, 5879, 4802, 55904, 5859, 8563, 25836, 3190, 65056, 8721, 6882, 6049, 7392, 23558, 5706, 10987, 5927, 10725, 10746, 1387, 2553, 5700, 5701, 6239, 54623, 5702, 7707	279	1729	16130	1.47125	1	0.161451	0.154666
GOTERM_BP_5	GO:0030111~regulation of Wnt signaling pathway	13	4.12698	0.00890745	9861, 5682, 5694, 5686, 2889, 5706, 166, 1454, 5700, 527, 5701, 54949, 5702	279	316	16130	2.37841	1	0.163358	0.156493
GOTERM_BP_5	GO:0045893~positive regulation of transcription, DNA-templated	36	11.4286	0.00970042	4691, 9984, 7027, 23125, 3182, 84844, 2547, 7919, 26354, 29883, 6722, 4666, 155061, 4802, 55904, 8563, 25836, 3190, 65056, 8721, 6049, 7392, 23558, 5706, 10987, 5927, 10725, 10746, 1387, 2553, 5700, 5701, 6239, 54623, 5702, 7707	279	1349	16130	1.54284	1	0.176283	0.168875
GOTERM_BP_5	GO:1900034~regulation of cellular response to heat	6	1.90476	0.0100237	9883, 4928, 1387, 6118, 23511, 10049	279	76	16130	4.56423	1	0.180518	0.172932
GOTERM_BP_5	GO:0010498~proteasomal protein catabolic process	15	4.7619	0.0103611	9861, 5682, 5694, 6049, 5686, 79791, 5706, 79654, 1454, 9616, 7327, 5700, 11124, 5701, 5702	279	403	16130	2.15187	1	0.184928	0.177157
GOTERM_BP_5	GO:0044774~mitotic DNA integrity checkpoint	7	2.22222	0.010533	7027, 29883, 835, 6118, 79791, 7508, 23019	279	107	16130	3.7822	1	0.186331	0.178501
GOTERM_BP_5	GO:2000112~regulation of cellular macromolecule biosynthetic process	87	27.619	0.0107658	22834, 4691, 9984, 27327, 23125, 25824, 2107, 84844, 2547, 7919, 51003, 51520, 26354, 8725, 998, 5611, 1938, 155061, 4802, 84164, 5859, 25836, 65056, 8661, 8666, 6882, 6049, 285527, 91120, 9470, 23019, 4738, 5706, 10987, 166, 10746, 55699, 1387, 2553, 689, 27332, 328, 5700, 5701, 6239, 7009, 5702, 4150, 162966, 7027, 2130, 84619, 3182, 2801, 57645, 10519, 29883, 6722, 7458, 84146, 4666, 11244, 69…	279	3991	16130	1.26028	1	0.18878	0.180847
GOTERM_BP_5	GO:0010556~regulation of macromolecule biosynthetic process	89	28.254	0.0113318	22834, 4691, 9984, 27327, 23125, 25824, 2107, 84844, 2547, 7919, 51003, 51520, 26354, 8725, 998, 5611, 1938, 155061, 4802, 84164, 5859, 25836, 65056, 8661, 8666, 6882, 6049, 285527, 91120, 9470, 23019, 4738, 5706, 10987, 166, 10746, 55699, 1387, 2553, 689, 27332, 328, 5700, 5701, 6239, 7009, 5702, 4150, 162966, 7027, 2130, 84619, 3182, 2801, 57645, 10519, 29883, 6722, 7458, 84146, 4666, 5437, 112…	279	4107	16130	1.25284	1	0.196976	0.188699
GOTERM_BP_5	GO:0031399~regulation of protein modification process	42	13.3333	0.0120696	9861, 9146, 6176, 5682, 5686, 1460, 79791, 51160, 83707, 84619, 2889, 2801, 10519, 26354, 998, 5611, 11124, 84062, 5879, 10533, 25836, 5770, 7375, 8661, 5573, 5694, 92335, 25855, 5291, 23558, 5706, 10987, 5927, 10746, 11331, 5700, 5701, 84893, 54623, 5702, 56647, 10961	279	1664	16130	1.45924	1	0.207993	0.199253
GOTERM_BP_5	GO:0043039~tRNA aminoacylation	5	1.5873	0.0130508	5917, 79587, 55699, 51520, 5859	279	53	16130	5.45412	1	0.222978	0.213609
GOTERM_BP_5	GO:0045732~positive regulation of protein catabolic process	11	3.49206	0.0137651	9861, 5706, 5682, 5694, 1454, 5686, 5700, 5701, 5702, 51160, 10533	279	257	16130	2.47451	1	0.233189	0.223391
GOTERM_BP_5	GO:0043038~amino acid activation	5	1.5873	0.0139086	5917, 79587, 55699, 51520, 5859	279	54	16130	5.35311	1	0.23364	0.223823
GOTERM_BP_5	GO:0051347~positive regulation of transferase activity	20	6.34921	0.015345	9861, 6176, 5770, 6187, 5682, 5573, 5694, 92335, 5686, 5291, 2889, 5706, 10746, 10519, 998, 5700, 5701, 5702, 10961, 5879	279	640	16130	1.80668	1	0.253586	0.24293
GOTERM_BP_5	GO:1903364~positive regulation of cellular protein catabolic process	9	2.85714	0.0153496	9861, 5706, 5682, 5694, 1454, 5686, 5700, 5701, 5702	279	186	16130	2.79743	1	0.253586	0.24293
GOTERM_BP_5	GO:1902806~regulation of cell cycle G1/S phase transition	8	2.53968	0.0168956	7027, 29883, 11331, 328, 835, 6118, 79791, 23019	279	153	16130	3.02293	1	0.276839	0.265206
GOTERM_BP_5	GO:0032543~mitochondrial translation	7	2.22222	0.0170786	219402, 84311, 64979, 128308, 64968, 64978, 7284	279	119	16130	3.4008	1	0.277561	0.265898
GOTERM_BP_5	GO:1900026~positive regulation of substrate adhesion-dependent cell spreading	4	1.26984	0.0173739	10519, 998, 6239, 5879	279	32	16130	7.2267	1	0.280083	0.268314
GOTERM_BP_5	GO:1901976~regulation of cell cycle checkpoint	4	1.26984	0.0188729	8563, 7919, 9984, 6118	279	33	16130	7.00771	1	0.301456	0.288789
GOTERM_BP_5	GO:0002009~morphogenesis of an epithelium	17	5.39683	0.0190012	9861, 5682, 5694, 5686, 1460, 1173, 5706, 389, 6722, 11331, 998, 5700, 5701, 55327, 6239, 5702, 5879	279	521	16130	1.88643	1	0.301456	0.288789
GOTERM_BP_5	GO:0042255~ribosome assembly	5	1.5873	0.0198043	91695, 6122, 26284, 6135, 9790	279	60	16130	4.8178	1	0.311723	0.298624
GOTERM_BP_5	GO:0007093~mitotic cell cycle checkpoint	8	2.53968	0.0204079	56984, 7027, 29883, 835, 6118, 79791, 7508, 23019	279	159	16130	2.90886	1	0.318715	0.305322
GOTERM_BP_5	GO:0065004~protein-DNA complex assembly	10	3.1746	0.0207561	5706, 8520, 8347, 6882, 5700, 5701, 6118, 5702, 23126, 7508	279	235	16130	2.46015	1	0.32164	0.308124
GOTERM_BP_5	GO:0048193~Golgi vesicle transport	12	3.80952	0.0229797	2801, 11316, 9950, 8774, 90522, 10671, 54832, 10067, 58485, 25923, 9382, 6293	279	319	16130	2.17481	1	0.353358	0.338509
GOTERM_BP_5	GO:1903894~regulation of IRE1-mediated unfolded protein response	3	0.952381	0.0234959	10987, 5770, 7009	279	14	16130	12.3886	1	0.358536	0.34347
GOTERM_BP_5	GO:0051247~positive regulation of protein metabolic process	37	11.746	0.028095	9861, 6176, 5682, 5686, 1460, 51160, 2889, 2801, 7919, 1454, 10519, 26354, 998, 5611, 835, 1938, 5879, 5859, 10533, 25836, 3190, 5770, 5573, 5694, 92335, 25855, 5291, 23558, 5706, 10746, 11331, 5700, 5701, 84893, 54623, 5702, 10961	279	1508	16130	1.4185	1	0.425469	0.40759
GOTERM_BP_5	GO:1902807~negative regulation of cell cycle G1/S phase transition	6	1.90476	0.0293858	7027, 29883, 835, 6118, 79791, 23019	279	100	16130	3.46882	1	0.441671	0.423112
GOTERM_BP_5	GO:1903362~regulation of cellular protein catabolic process	10	3.1746	0.0301392	9861, 5706, 2876, 5682, 5694, 1454, 5686, 5700, 5701, 5702	279	251	16130	2.30333	1	0.449614	0.43072
GOTERM_BP_5	GO:0090501~RNA phosphodiester bond hydrolysis	7	2.22222	0.03048	51692, 29883, 328, 7009, 440400, 23019, 9790	279	136	16130	2.9757	1	0.451329	0.432364
GOTERM_BP_5	GO:0032270~positive regulation of cellular protein metabolic process	35	11.1111	0.0312598	9861, 6176, 5682, 5686, 1460, 2889, 2801, 7919, 1454, 10519, 26354, 998, 5611, 835, 1938, 5879, 5859, 10533, 25836, 5770, 5573, 5694, 92335, 25855, 5291, 23558, 5706, 10746, 11331, 5700, 5701, 84893, 54623, 5702, 10961	279	1420	16130	1.42498	1	0.456874	0.437675
GOTERM_BP_5	GO:1903573~negative regulation of response to endoplasmic reticulum stress	4	1.26984	0.0313115	5770, 7327, 5611, 7009	279	40	16130	5.78136	1	0.456874	0.437675
GOTERM_BP_5	GO:1990089~response to nerve growth factor	4	1.26984	0.0333652	2889, 1454, 10519, 1938	279	41	16130	5.64035	1	0.481082	0.460867
GOTERM_BP_5	GO:0045786~negative regulation of cell cycle	15	4.7619	0.0337199	8563, 5573, 4682, 9984, 92335, 7027, 79791, 23019, 56984, 7919, 29883, 835, 6118, 55904, 7508	279	470	16130	1.84512	1	0.481082	0.460867
GOTERM_BP_5	GO:1990542~mitochondrial transmembrane transport	5	1.5873	0.0341282	131474, 56993, 10939, 517, 10476	279	71	16130	4.07138	1	0.481082	0.460867
GOTERM_BP_5	GO:0060701~negative regulation of ribonuclease activity	2	0.634921	0.0341739	6059, 7009	279	2	16130	57.8136	1	0.481082	0.460867
GOTERM_BP_5	GO:0045041~protein import into mitochondrial intermembrane space	2	0.634921	0.0341739	131474, 10939	279	2	16130	57.8136	1	0.481082	0.460867
GOTERM_BP_5	GO:0010629~negative regulation of gene expression	36	11.4286	0.0354509	9883, 27327, 25824, 84619, 2547, 4928, 29883, 6722, 8725, 998, 4666, 11244, 155061, 5437, 57649, 8520, 25836, 9991, 3190, 2023, 23511, 25855, 5270, 9470, 23019, 166, 5927, 2734, 1387, 11331, 6239, 54623, 7009, 10961, 7707, 10049	279	1485	16130	1.40154	1	0.493834	0.473082
GOTERM_BP_5	GO:0009968~negative regulation of signal transduction	28	8.88889	0.0355738	9861, 9146, 5682, 5686, 84619, 2889, 1454, 10519, 8725, 998, 11124, 5770, 8661, 5694, 1173, 5270, 51094, 23019, 5706, 166, 2734, 2876, 11331, 5700, 5701, 7009, 5702, 54949	279	1089	16130	1.48648	1	0.493834	0.473082
GOTERM_BP_5	GO:0006464~cellular protein modification process	80	25.3968	0.0373199	9861, 9146, 9101, 23609, 1460, 23324, 51160, 83707, 2107, 79654, 4928, 1454, 51003, 1650, 26354, 9616, 998, 5611, 1938, 10533, 6628, 25836, 7375, 8661, 285203, 6049, 92335, 4738, 5706, 10987, 57634, 2876, 10746, 1387, 7327, 54965, 91833, 5700, 5701, 10422, 5702, 9883, 65264, 6176, 5682, 10152, 5686, 10195, 23387, 79791, 84619, 2889, 2801, 10678, 10519, 54850, 11124, 6923, 84062, 5879, 55904, 8520…	279	3818	16130	1.21139	1	0.506662	0.485372
GOTERM_BP_5	GO:0036211~protein modification process	80	25.3968	0.0373199	9861, 9146, 9101, 23609, 1460, 23324, 51160, 83707, 2107, 79654, 4928, 1454, 51003, 1650, 26354, 9616, 998, 5611, 1938, 10533, 6628, 25836, 7375, 8661, 285203, 6049, 92335, 4738, 5706, 10987, 57634, 2876, 10746, 1387, 7327, 54965, 91833, 5700, 5701, 10422, 5702, 9883, 65264, 6176, 5682, 10152, 5686, 10195, 23387, 79791, 84619, 2889, 2801, 10678, 10519, 54850, 11124, 6923, 84062, 5879, 55904, 8520…	279	3818	16130	1.21139	1	0.506662	0.485372
GOTERM_BP_5	GO:0031401~positive regulation of protein modification process	29	9.20635	0.0376025	9861, 6176, 5682, 5686, 1460, 2889, 2801, 10519, 26354, 998, 5879, 10533, 25836, 5770, 5573, 5694, 92335, 25855, 5291, 23558, 5706, 10746, 11331, 5700, 5701, 84893, 54623, 5702, 10961	279	1143	16130	1.46684	1	0.506662	0.485372
GOTERM_BP_5	GO:0060055~angiogenesis involved in wound healing	3	0.952381	0.0377652	2876, 6722, 5291	279	18	16130	9.6356	1	0.506662	0.485372
GOTERM_BP_5	GO:0033599~regulation of mammary gland epithelial cell proliferation	3	0.952381	0.0377652	2876, 11331, 6239	279	18	16130	9.6356	1	0.506662	0.485372
GOTERM_BP_5	GO:0031334~positive regulation of protein complex assembly	9	2.85714	0.0402108	5706, 10152, 6722, 5700, 11124, 5701, 6118, 5702, 5879	279	224	16130	2.32287	1	0.535876	0.513358
GOTERM_BP_5	GO:0042059~negative regulation of epidermal growth factor receptor signaling pathway	4	1.26984	0.0422599	9146, 998, 1173, 84619	279	45	16130	5.13899	1	0.559454	0.535945
GOTERM_BP_5	GO:0050851~antigen receptor-mediated signaling pathway	9	2.85714	0.0438469	9861, 5706, 5682, 5694, 5686, 5700, 5701, 5702, 5291	279	228	16130	2.28212	1	0.570286	0.546322
GOTERM_BP_5	GO:1903008~organelle disassembly	5	1.5873	0.043934	2801, 8562, 219402, 54832, 493856	279	77	16130	3.75413	1	0.570286	0.546322
GOTERM_BP_5	GO:0030433~ER-associated ubiquitin-dependent protein catabolic process	5	1.5873	0.043934	5706, 7327, 5700, 5701, 5702	279	77	16130	3.75413	1	0.570286	0.546322
GOTERM_BP_5	GO:1901185~negative regulation of ERBB signaling pathway	4	1.26984	0.0446512	9146, 998, 1173, 84619	279	46	16130	5.02727	1	0.575856	0.551658
GOTERM_BP_5	GO:2001242~regulation of intrinsic apoptotic signaling pathway	7	2.22222	0.0481197	3190, 2876, 5770, 8725, 7009, 84893, 10961	279	152	16130	2.66247	1	0.61661	0.5907
GOTERM_BP_5	GO:1901991~negative regulation of mitotic cell cycle phase transition	7	2.22222	0.0506892	56984, 7027, 29883, 835, 6118, 79791, 23019	279	154	16130	2.62789	1	0.6397	0.612819
GOTERM_BP_5	GO:0002188~translation reinitiation	2	0.634921	0.050822	8562, 8661	279	3	16130	38.5424	1	0.6397	0.612819
GOTERM_BP_5	GO:0034446~substrate adhesion-dependent cell spreading	5	1.5873	0.0512605	10519, 998, 81, 6239, 5879	279	81	16130	3.56874	1	0.6397	0.612819
GOTERM_BP_5	GO:0006351~transcription, DNA-templated	75	23.8095	0.0514592	22834, 4691, 7884, 9984, 23125, 25824, 84844, 2547, 7919, 51003, 26354, 8725, 155061, 4802, 84164, 6628, 25836, 65056, 6882, 6049, 285527, 440400, 91120, 23019, 4738, 5706, 10987, 166, 51692, 10746, 1387, 2553, 689, 27332, 328, 5700, 5701, 6239, 7009, 5702, 4150, 162966, 7027, 2130, 84619, 3182, 10519, 29883, 6722, 84146, 4666, 5437, 11244, 6923, 57649, 55904, 8563, 8520, 3190, 54939, 8721, 5573,…	279	3605	16130	1.20278	1	0.6397	0.612819
GOTERM_BP_5	GO:0090305~nucleic acid phosphodiester bond hydrolysis	10	3.1746	0.0515216	51692, 54840, 29883, 328, 7009, 440400, 6118, 84893, 23019, 9790	279	278	16130	2.07963	1	0.6397	0.612819
GOTERM_BP_5	GO:0010648~negative regulation of cell communication	29	9.20635	0.0538903	9861, 9146, 5682, 5686, 84619, 2889, 1454, 10519, 6722, 8725, 998, 11124, 5770, 8661, 5694, 1173, 5270, 51094, 23019, 5706, 166, 2734, 2876, 11331, 5700, 5701, 7009, 5702, 54949	279	1182	16130	1.41844	1	0.664123	0.636215
GOTERM_BP_5	GO:0006508~proteolysis	39	12.381	0.0541531	5184, 9861, 65264, 9101, 5682, 8510, 5686, 79791, 51160, 25824, 79654, 1454, 54850, 23385, 9616, 5611, 835, 11124, 10531, 7375, 5694, 6049, 5476, 10939, 5270, 4738, 5706, 27351, 10987, 2734, 2876, 11331, 7327, 5700, 91833, 5701, 5702, 826, 10049	279	1693	16130	1.3318	1	0.664123	0.636215
GOTERM_BP_5	GO:0051156~glucose 6-phosphate metabolic process	3	0.952381	0.054523	6120, 92579, 3098	279	22	16130	7.88368	1	0.664236	0.636324
GOTERM_BP_5	GO:0002011~morphogenesis of an epithelial sheet	4	1.26984	0.0548695	389, 6722, 55327, 6239	279	50	16130	4.62509	1	0.664236	0.636324
GOTERM_BP_5	GO:0032091~negative regulation of protein binding	5	1.5873	0.0551592	2801, 166, 1454, 7009, 84062	279	83	16130	3.48275	1	0.664236	0.636324
GOTERM_BP_5	GO:2001020~regulation of response to DNA damage stimulus	7	2.22222	0.0560766	8563, 3190, 7919, 9984, 328, 6118, 84893	279	158	16130	2.56136	1	0.67124	0.643034
GOTERM_BP_5	GO:0006461~protein complex assembly	34	10.7937	0.058059	8774, 10152, 1460, 23126, 25923, 2801, 2547, 4928, 1258, 6722, 998, 7458, 5018, 11124, 6923, 5879, 6728, 8520, 8347, 64601, 2782, 10939, 58485, 2040, 128240, 5706, 56984, 1387, 5700, 5701, 6118, 5702, 7707, 1725	279	1445	16130	1.36032	1	0.690833	0.661804
GOTERM_BP_5	GO:2001021~negative regulation of response to DNA damage stimulus	4	1.26984	0.0631995	8563, 7919, 9984, 84893	279	53	16130	4.36329	1	0.743152	0.711924
GOTERM_BP_5	GO:0065002~intracellular protein transmembrane transport	4	1.26984	0.0631995	131474, 56993, 10939, 6728	279	53	16130	4.36329	1	0.743152	0.711924
GOTERM_BP_5	GO:0090314~positive regulation of protein targeting to membrane	3	0.952381	0.0637095	10519, 9747, 2040	279	24	16130	7.2267	1	0.744768	0.713472
GOTERM_BP_5	GO:0032074~negative regulation of nuclease activity	2	0.634921	0.0671841	6059, 7009	279	4	16130	28.9068	1	0.779487	0.746732
GOTERM_BP_5	GO:0002218~activation of innate immune response	9	2.85714	0.067592	9861, 5706, 5682, 5694, 1387, 5686, 5700, 5701, 5702	279	250	16130	2.08129	1	0.779487	0.746732
GOTERM_BP_5	GO:1901988~negative regulation of cell cycle phase transition	7	2.22222	0.0678493	56984, 7027, 29883, 835, 6118, 79791, 23019	279	166	16130	2.43792	1	0.779487	0.746732
GOTERM_BP_5	GO:0032069~regulation of nuclease activity	3	0.952381	0.0684844	5770, 6059, 7009	279	25	16130	6.93763	1	0.782287	0.749414
GOTERM_BP_5	GO:1900101~regulation of endoplasmic reticulum unfolded protein response	3	0.952381	0.0733729	10987, 5770, 7009	279	26	16130	6.6708	1	0.833366	0.798347
GOTERM_BP_5	GO:0036503~ERAD pathway	5	1.5873	0.0746117	5706, 7327, 5700, 5701, 5702	279	92	16130	3.14204	1	0.842648	0.807239
GOTERM_BP_5	GO:0033119~negative regulation of RNA splicing	3	0.952381	0.0783698	3190, 9991, 7009	279	27	16130	6.42374	1	0.88012	0.843136
GOTERM_BP_5	GO:1903311~regulation of mRNA metabolic process	6	1.90476	0.0802936	3190, 6651, 29883, 7009, 54623, 23019	279	133	16130	2.60813	1	0.896687	0.859007
GOTERM_BP_5	GO:1901228~positive regulation of transcription from RNA polymerase II promoter involved in heart development	2	0.634921	0.0832651	6722, 4666	279	5	16130	23.1254	1	0.919488	0.88085
GOTERM_BP_5	GO:0075525~viral translational termination-reinitiation	2	0.634921	0.0832651	8661, 8666	279	5	16130	23.1254	1	0.919488	0.88085
GOTERM_BP_5	GO:0045930~negative regulation of mitotic cell cycle	8	2.53968	0.0837153	56984, 7027, 29883, 835, 6118, 79791, 7508, 23019	279	219	16130	2.11191	1	0.919488	0.88085
GOTERM_BP_5	GO:0034612~response to tumor necrosis factor	9	2.85714	0.0847311	9861, 5706, 5682, 5694, 5686, 10519, 5700, 5701, 5702	279	263	16130	1.97841	1	0.919633	0.880989
GOTERM_BP_5	GO:0051252~regulation of RNA metabolic process	76	24.127	0.0850029	22834, 4691, 9984, 23125, 25824, 84844, 2547, 7919, 51003, 26354, 8725, 155061, 4802, 84164, 25836, 9991, 65056, 6882, 6049, 285527, 91120, 23019, 4738, 5706, 10987, 166, 10746, 1387, 2553, 689, 27332, 328, 5700, 5701, 6239, 7009, 5702, 4150, 162966, 6651, 6059, 7027, 2130, 84619, 3182, 57645, 10519, 29883, 6722, 84146, 4666, 5437, 11244, 6923, 57649, 55904, 8563, 8520, 3190, 54939, 8721, 5573, 8…	279	3762	16130	1.16795	1	0.919633	0.880989
GOTERM_BP_5	GO:0006888~ER to Golgi vesicle-mediated transport	7	2.22222	0.0852882	2801, 11316, 90522, 10671, 58485, 25923, 9382	279	177	16130	2.28641	1	0.919633	0.880989
GOTERM_BP_5	GO:0002768~immune response-regulating cell surface receptor signaling pathway	12	3.80952	0.0855686	9861, 5706, 5682, 5694, 1387, 5686, 998, 5700, 5701, 5702, 5879, 5291	279	399	16130	1.73876	1	0.919633	0.880989
GOTERM_BP_5	GO:0071806~protein transmembrane transport	4	1.26984	0.0880252	131474, 56993, 10939, 6728	279	61	16130	3.79106	1	0.938986	0.899529
GOTERM_BP_5	GO:0043549~regulation of kinase activity	20	6.34921	0.0883088	9146, 6176, 5770, 5573, 92335, 1460, 79791, 5291, 83707, 84619, 2889, 10746, 10519, 998, 5611, 11124, 56647, 10961, 5879, 84062	279	788	16130	1.46735	1	0.938986	0.899529
GOTERM_BP_5	GO:0006977~DNA damage response, signal transduction by p53 class mediator resulting in cell cycle arrest	4	1.26984	0.0913791	7027, 29883, 835, 23019	279	62	16130	3.72991	1	0.966492	0.925879
GOTERM_BP_5	GO:0048384~retinoic acid receptor signaling pathway	3	0.952381	0.0939602	81, 55904, 23019	279	30	16130	5.78136	1	0.986856	0.945388
GOTERM_BP_5	GO:0072431~signal transduction involved in mitotic G1 DNA damage checkpoint	4	1.26984	0.0947856	7027, 29883, 835, 23019	279	63	16130	3.67071	1	0.986856	0.945388
GOTERM_BP_5	GO:0072413~signal transduction involved in mitotic cell cycle checkpoint	4	1.26984	0.0947856	7027, 29883, 835, 23019	279	63	16130	3.67071	1	0.986856	0.945388
GOTERM_BP_5	GO:0045990~carbon catabolite regulation of transcription	2	0.634921	0.0990699	6722, 7392	279	6	16130	19.2712	1	1	0.958458
GOTERM_BP_5	GO:0033211~adiponectin-activated signaling pathway	2	0.634921	0.0990699	1460, 51094	279	6	16130	19.2712	1	1	0.958458

## Sheet: S19
Category	Term	Count	%	PValue	Genes	List Total	Pop Hits	Pop Total	Fold Enrichment	Bonferroni	Benjamini	FDR
GOTERM_BP_5	GO:0016197~endosomal transport	9	7.69231	0.000259007	55275, 400, 64145, 23295, 58533, 26258, 84661, 150684, 51699	108	250	16130	5.37667	0.267555	0.311326	0.311326
GOTERM_BP_5	GO:2001022~positive regulation of response to DNA damage stimulus	5	4.2735	0.00133178	5580, 9774, 197370, 51588, 84142	108	72	16130	10.3717	0.79848	0.494711	0.494711
GOTERM_BP_5	GO:0006464~cellular protein modification process	40	34.188	0.00197563	9344, 8453, 5580, 7341, 8550, 9320, 197370, 9040, 26118, 9682, 79133, 9140, 205564, 23142, 58533, 51588, 84661, 51126, 55768, 55844, 26091, 23779, 5351, 57092, 5110, 6500, 5037, 8764, 57551, 55471, 5170, 152926, 122953, 23295, 54542, 150684, 7249, 902, 706, 10985	108	3818	16130	1.56471	0.907177	0.494711	0.494711
GOTERM_BP_5	GO:0036211~protein modification process	40	34.188	0.00197563	9344, 8453, 5580, 7341, 8550, 9320, 197370, 9040, 26118, 9682, 79133, 9140, 205564, 23142, 58533, 51588, 84661, 51126, 55768, 55844, 26091, 23779, 5351, 57092, 5110, 6500, 5037, 8764, 57551, 55471, 5170, 152926, 122953, 23295, 54542, 150684, 7249, 902, 706, 10985	108	3818	16130	1.56471	0.907177	0.494711	0.494711
GOTERM_BP_5	GO:0042147~retrograde transport, endosome to Golgi	5	4.2735	0.00205787	55275, 400, 64145, 58533, 51699	108	81	16130	9.21925	0.91593	0.494711	0.494711
GOTERM_BP_5	GO:2001020~regulation of response to DNA damage stimulus	6	5.12821	0.00403568	5580, 9774, 9320, 197370, 51588, 84142	108	158	16130	5.67159	0.992255	0.808482	0.808482
GOTERM_BP_5	GO:0006259~DNA metabolic process	15	12.8205	0.00601324	5580, 7341, 8550, 9320, 22803, 197370, 64710, 57551, 3837, 1653, 10728, 51588, 11144, 902, 84142	108	995	16130	2.25154	0.99929	0.924956	0.924956
GOTERM_BP_5	GO:0044267~cellular protein metabolic process	46	39.3162	0.00672856	9344, 8453, 5580, 7341, 8550, 9320, 197370, 9040, 26118, 9682, 79133, 9140, 55122, 205564, 1653, 23142, 58533, 51588, 84661, 51126, 55768, 55844, 26091, 23779, 4240, 6166, 5351, 57092, 5110, 6500, 5037, 8764, 57551, 55471, 5170, 5094, 152926, 122953, 51253, 23295, 54542, 150684, 7249, 902, 706, 10985	108	4900	16130	1.40208	0.999701	0.924956	0.924956
GOTERM_BP_5	GO:0009083~branched-chain amino acid catabolic process	3	2.5641	0.00692563	152926, 1629, 593	108	19	16130	23.5819	0.999764	0.924956	0.924956
GOTERM_BP_5	GO:0006281~DNA repair	10	8.54701	0.00866518	7341, 9320, 1653, 197370, 51588, 11144, 64710, 902, 57551, 84142	108	530	16130	2.81796	0.999971	1	1
GOTERM_BP_5	GO:0009081~branched-chain amino acid metabolic process	3	2.5641	0.00923547	152926, 1629, 593	108	22	16130	20.3662	0.999986	1	1
GOTERM_BP_5	GO:0016482~cytosolic transport	5	4.2735	0.0151289	55275, 400, 64145, 58533, 51699	108	143	16130	5.22209	1	1	1
GOTERM_BP_5	GO:0019752~carboxylic acid metabolic process	12	10.2564	0.021048	1666, 5351, 1743, 51144, 23042, 22937, 10728, 8803, 1629, 1727, 8560, 593	108	826	16130	2.16976	1	1	1
GOTERM_BP_5	GO:0043436~oxoacid metabolic process	12	10.2564	0.0218946	1666, 5351, 1743, 51144, 23042, 22937, 10728, 8803, 1629, 1727, 8560, 593	108	831	16130	2.15671	1	1	1
GOTERM_BP_5	GO:0032868~response to insulin	6	5.12821	0.0232615	5580, 22937, 6431, 7249, 64710, 5170	108	244	16130	3.67259	1	1	1
GOTERM_BP_5	GO:0031399~regulation of protein modification process	19	16.2393	0.0252509	9344, 23779, 5580, 8550, 9320, 6500, 8764, 57551, 5170, 9682, 122953, 23142, 58533, 51588, 150684, 7249, 902, 706, 10985	108	1664	16130	1.70534	1	1	1
GOTERM_BP_5	GO:0006778~porphyrin-containing compound metabolic process	3	2.5641	0.0262421	645, 8803, 706	108	38	16130	11.7909	1	1	1
GOTERM_BP_5	GO:0046626~regulation of insulin receptor signaling pathway	3	2.5641	0.035869	5580, 7249, 64710	108	45	16130	9.95679	1	1	1
GOTERM_BP_5	GO:0051246~regulation of protein metabolic process	25	21.3675	0.0383116	9344, 5580, 7341, 8550, 9320, 22937, 9682, 55122, 1653, 23142, 58533, 51588, 23779, 91304, 6500, 5037, 8764, 57551, 5170, 122953, 150684, 7249, 902, 706, 10985	108	2512	16130	1.48638	1	1	1
GOTERM_BP_5	GO:0051247~positive regulation of protein metabolic process	17	14.5299	0.0400598	9344, 23779, 5580, 7341, 8550, 91304, 22937, 6500, 8764, 57551, 5170, 55122, 122953, 23142, 51588, 150684, 902	108	1508	16130	1.68367	1	1	1
GOTERM_BP_5	GO:0000245~spliceosomal complex assembly	3	2.5641	0.0532521	1653, 6431, 51747	108	56	16130	8.00099	1	1	1
GOTERM_BP_5	GO:0032268~regulation of cellular protein metabolic process	23	19.6581	0.0559389	9344, 23779, 5580, 7341, 8550, 9320, 6500, 5037, 8764, 57551, 5170, 9682, 55122, 122953, 1653, 23142, 58533, 51588, 150684, 7249, 902, 706, 10985	108	2346	16130	1.46423	1	1	1
GOTERM_BP_5	GO:0043462~regulation of ATPase activity	3	2.5641	0.0584197	7341, 6625, 483	108	59	16130	7.59416	1	1	1
GOTERM_BP_5	GO:0016054~organic acid catabolic process	5	4.2735	0.0603438	152926, 1666, 1743, 1629, 593	108	222	16130	3.36378	1	1	1
GOTERM_BP_5	GO:0048193~Golgi vesicle transport	6	5.12821	0.0612127	400, 64145, 150684, 10175, 26984, 29097	108	319	16130	2.80913	1	1	1
GOTERM_BP_5	GO:0032981~mitochondrial respiratory chain complex I assembly	3	2.5641	0.0655668	4709, 55471, 79133	108	63	16130	7.11199	1	1	1
GOTERM_BP_5	GO:0090304~nucleic acid metabolic process	43	36.7521	0.0666457	8453, 5580, 7341, 115939, 8550, 9320, 5089, 22937, 6431, 197370, 64710, 22850, 23248, 9682, 3281, 54870, 3837, 55122, 1653, 27125, 58533, 51588, 11144, 84661, 6427, 6625, 84142, 51747, 9774, 22803, 8545, 57551, 5170, 5094, 122953, 57794, 10728, 150684, 152687, 902, 4799, 10985, 6738	108	5158	16130	1.24508	1	1	1
GOTERM_BP_5	GO:0034622~cellular macromolecular complex assembly	12	10.2564	0.0690206	5580, 3837, 10092, 4709, 1653, 6431, 118, 11144, 902, 55471, 79133, 51747	108	1004	16130	1.78508	1	1	1
GOTERM_BP_5	GO:0045934~negative regulation of nucleobase-containing compound metabolic process	15	12.8205	0.0690258	7341, 9774, 9320, 8545, 6431, 9682, 3281, 55122, 122953, 58533, 51588, 84661, 6427, 4799, 706	108	1371	16130	1.63405	1	1	1
GOTERM_BP_5	GO:0051603~proteolysis involved in cellular protein catabolic process	9	7.69231	0.0705496	8453, 7341, 9320, 57092, 6500, 150684, 55768, 26091, 5094	108	657	16130	2.04592	1	1	1
GOTERM_BP_5	GO:0006694~steroid biosynthetic process	4	3.4188	0.0731477	51144, 22937, 1727, 706	108	146	16130	4.09183	1	1	1
GOTERM_BP_5	GO:0016569~covalent chromatin modification	8	6.83761	0.0731975	124944, 5580, 9320, 122953, 6500, 84661, 9682, 84142	108	550	16130	2.17239	1	1	1
GOTERM_BP_5	GO:0031401~positive regulation of protein modification process	13	11.1111	0.0758567	9344, 23779, 5580, 8550, 6500, 8764, 57551, 5170, 122953, 23142, 51588, 150684, 902	108	1143	16130	1.69866	1	1	1
GOTERM_BP_5	GO:0016071~mRNA metabolic process	9	7.69231	0.078118	22803, 57794, 1653, 6431, 6625, 6427, 902, 5094, 51747	108	672	16130	2.00025	1	1	1
GOTERM_BP_5	GO:0032270~positive regulation of cellular protein metabolic process	15	12.8205	0.0864098	9344, 23779, 5580, 7341, 8550, 6500, 8764, 57551, 5170, 55122, 122953, 23142, 51588, 150684, 902	108	1420	16130	1.57766	1	1	1
GOTERM_BP_5	GO:0044257~cellular protein catabolic process	9	7.69231	0.087268	8453, 7341, 9320, 57092, 6500, 150684, 55768, 26091, 5094	108	689	16130	1.9509	1	1	1
GOTERM_BP_5	GO:0030163~protein catabolic process	10	8.54701	0.0895912	8453, 7341, 9320, 57092, 91304, 6500, 150684, 55768, 26091, 5094	108	811	16130	1.84158	1	1	1
GOTERM_BP_5	GO:1902582~single-organism intracellular transport	9	7.69231	0.0906426	9344, 5580, 3837, 10627, 6731, 58533, 26258, 7249, 29927	108	695	16130	1.93405	1	1	1
GOTERM_BP_5	GO:0032411~positive regulation of transporter activity	3	2.5641	0.0946675	5580, 7341, 483	108	78	16130	5.7443	1	1	1
GOTERM_BP_5	GO:0007041~lysosomal transport	3	2.5641	0.0946675	55275, 64145, 23295	108	78	16130	5.7443	1	1	1
GOTERM_BP_5	GO:0046394~carboxylic acid biosynthetic process	5	4.2735	0.0967058	5351, 51144, 10728, 8803, 8560	108	262	16130	2.85023	1	1	1
GOTERM_BP_5	GO:0006479~protein methylation	4	3.4188	0.0996075	5110, 84661, 9682, 55471	108	167	16130	3.57729	1	1	1
