# Supplementary material for: Comprehensive Gene Expression Analysis to Identify Differences and Similarities between Sex- and Stage-Stratified Melanoma Samples
Source: Cells. 2022 Mar 24;11(7):1099. doi: 10.3390/cells11071099 (PMC8997401; doi:10.3390/cells11071099)
Supplement: Supplementary file 1 [file cells-11-01099-s001.zip › Table S20-S21.xlsx]

## Sheet: S20
Category	Term	Count	%	PValue	Genes	List Total	Pop Hits	Pop Total	Fold Enrichment	Bonferroni	Benjamini	FDR
GOTERM_BP_5	GO:0045444~fat cell differentiation	3	11.1111	0.034345	25836, 284207, 3400	25	197	16130	9.82538	1	1	1
GOTERM_BP_5	GO:0001655~urogenital system development	3	11.1111	0.0813555	25836, 3400, 5314	25	320	16130	6.04875	1	1	1
GOTERM_BP_5	GO:0007015~actin filament organization	3	11.1111	0.0879941	6711, 7139, 375260	25	335	16130	5.77791	1	1	1
GOTERM_BP_5	GO:0006464~cellular protein modification process	10	37.037	0.0917962	55432, 25836, 57118, 143279, 5774, 6711, 220441, 5314, 8491, 5507	25	3818	16130	1.68989	1	1	1
GOTERM_BP_5	GO:0036211~protein modification process	10	37.037	0.0917962	55432, 25836, 57118, 143279, 5774, 6711, 220441, 5314, 8491, 5507	25	3818	16130	1.68989	1	1	1

## Sheet: S21
Category	Term	Count	%	PValue	Genes	List Total	Pop Hits	Pop Total	Fold Enrichment	Bonferroni	Benjamini	FDR
GOTERM_BP_5	GO:0002253~activation of immune response	5	31.25	0.000747808	1514, 58484, 728, 2209, 719	14	550	16130	10.474	0.19923	0.178706	0.176901
GOTERM_BP_5	GO:1903317~regulation of protein maturation	3	18.75	0.00201382	58484, 728, 719	14	84	16130	41.148	0.450479	0.178706	0.176901
GOTERM_BP_5	GO:0030593~neutrophil chemotaxis	3	18.75	0.00201382	6362, 728, 719	14	84	16130	41.148	0.450479	0.178706	0.176901
GOTERM_BP_5	GO:1990266~neutrophil migration	3	18.75	0.00251363	6362, 728, 719	14	94	16130	36.7705	0.526445	0.178706	0.176901
GOTERM_BP_5	GO:0071621~granulocyte chemotaxis	3	18.75	0.00300851	6362, 728, 719	14	103	16130	33.5576	0.591341	0.178706	0.176901
GOTERM_BP_5	GO:0002757~immune response-activating signal transduction	4	25	0.00664014	1514, 728, 2209, 719	14	498	16130	9.25416	0.861751	0.262327	0.259677
GOTERM_BP_5	GO:0097529~myeloid leukocyte migration	3	18.75	0.00701332	6362, 728, 719	14	159	16130	21.7385	0.876349	0.262327	0.259677
GOTERM_BP_5	GO:0002764~immune response-regulating signaling pathway	4	25	0.00792887	1514, 728, 2209, 719	14	531	16130	8.67904	0.905981	0.262327	0.259677
GOTERM_BP_5	GO:0002430~complement receptor mediated signaling pathway	2	12.5	0.00883256	728, 719	14	11	16130	209.481	0.928275	0.262327	0.259677
GOTERM_BP_5	GO:0010759~positive regulation of macrophage chemotaxis	2	12.5	0.00883256	728, 719	14	11	16130	209.481	0.928275	0.262327	0.259677
GOTERM_BP_5	GO:0030595~leukocyte chemotaxis	3	18.75	0.010288	6362, 728, 719	14	194	16130	17.8166	0.953641	0.277775	0.274969
GOTERM_BP_5	GO:0010758~regulation of macrophage chemotaxis	2	12.5	0.0136199	728, 719	14	17	16130	135.546	0.982972	0.304799	0.30172
GOTERM_BP_5	GO:0071674~mononuclear cell migration	2	12.5	0.0144157	728, 719	14	18	16130	128.016	0.986602	0.304799	0.30172
GOTERM_BP_5	GO:0016485~protein processing	3	18.75	0.0149512	58484, 728, 719	14	236	16130	14.6459	0.988599	0.304799	0.30172
GOTERM_BP_5	GO:0060326~cell chemotaxis	3	18.75	0.0168018	6362, 728, 719	14	251	16130	13.7706	0.993478	0.304799	0.30172
GOTERM_BP_5	GO:0090023~positive regulation of neutrophil chemotaxis	2	12.5	0.017593	728, 719	14	22	16130	104.74	0.994865	0.304799	0.30172
GOTERM_BP_5	GO:0051604~protein maturation	3	18.75	0.0194149	58484, 728, 719	14	271	16130	12.7543	0.997041	0.304799	0.30172
GOTERM_BP_5	GO:1902624~positive regulation of neutrophil migration	2	12.5	0.0199698	728, 719	14	25	16130	92.1714	0.997499	0.304799	0.30172
GOTERM_BP_5	GO:0071624~positive regulation of granulocyte chemotaxis	2	12.5	0.0199698	728, 719	14	25	16130	92.1714	0.997499	0.304799	0.30172
GOTERM_BP_5	GO:0090022~regulation of neutrophil chemotaxis	2	12.5	0.0207609	728, 719	14	26	16130	88.6264	0.998032	0.304799	0.30172
GOTERM_BP_5	GO:0010575~positive regulation of vascular endothelial growth factor production	2	12.5	0.0215514	728, 719	14	27	16130	85.3439	0.998452	0.304799	0.30172
GOTERM_BP_5	GO:0010574~regulation of vascular endothelial growth factor production	2	12.5	0.0254951	728, 719	14	32	16130	72.0089	0.999533	0.33025	0.326914
GOTERM_BP_5	GO:0050727~regulation of inflammatory response	3	18.75	0.0255749	6362, 728, 719	14	314	16130	11.0077	0.999545	0.33025	0.326914
GOTERM_BP_5	GO:0030449~regulation of complement activation	2	12.5	0.0270684	728, 719	14	34	16130	67.7731	0.999711	0.334971	0.331588
GOTERM_BP_5	GO:2000257~regulation of protein activation cascade	2	12.5	0.0286394	728, 719	14	36	16130	64.0079	0.999821	0.340236	0.336799
GOTERM_BP_5	GO:0071622~regulation of granulocyte chemotaxis	2	12.5	0.0302081	728, 719	14	38	16130	60.6391	0.999889	0.345069	0.341583
GOTERM_BP_5	GO:0050900~leukocyte migration	3	18.75	0.0356752	6362, 728, 719	14	376	16130	9.19263	0.999979	0.392427	0.388463
GOTERM_BP_5	GO:0002768~immune response-regulating cell surface receptor signaling pathway	3	18.75	0.0397634	728, 2209, 719	14	399	16130	8.66273	0.999994	0.412826	0.408656
GOTERM_BP_5	GO:0031349~positive regulation of defense response	3	18.75	0.0403096	1514, 6362, 58484	14	402	16130	8.59808	0.999995	0.412826	0.408656
GOTERM_BP_5	GO:0007166~cell surface receptor signaling pathway	6	37.5	0.0497117	6362, 116443, 11025, 728, 2209, 719	14	2669	16130	2.59006	1	0.492145	0.487174
GOTERM_BP_5	GO:0002673~regulation of acute inflammatory response	2	12.5	0.058047	728, 719	14	74	16130	31.139	1	0.556128	0.550511
GOTERM_BP_5	GO:0002690~positive regulation of leukocyte chemotaxis	2	12.5	0.0641324	728, 719	14	82	16130	28.101	1	0.583312	0.57742
GOTERM_BP_5	GO:0016477~cell migration	4	25	0.0648124	6362, 5454, 728, 719	14	1184	16130	3.89237	1	0.583312	0.57742
GOTERM_BP_5	GO:0002688~regulation of leukocyte chemotaxis	2	12.5	0.0776921	728, 719	14	100	16130	23.0429	1	0.673369	0.666567
GOTERM_BP_5	GO:0006873~cellular ion homeostasis	3	18.75	0.0793532	10367, 728, 719	14	588	16130	5.87828	1	0.673369	0.666567
GOTERM_BP_5	GO:0002687~positive regulation of leukocyte migration	2	12.5	0.0844038	728, 719	14	109	16130	21.1402	1	0.695389	0.688365
GOTERM_BP_5	GO:0007200~phospholipase C-activating G-protein coupled receptor signaling pathway	2	12.5	0.0866309	728, 719	14	112	16130	20.574	1	0.695389	0.688365
GOTERM_BP_5	GO:0050921~positive regulation of chemotaxis	2	12.5	0.0932825	728, 719	14	121	16130	19.0437	1	0.720064	0.712791
GOTERM_BP_5	GO:0045766~positive regulation of angiogenesis	2	12.5	0.097692	728, 719	14	127	16130	18.144	1	0.720064	0.712791
