# Supplementary material for: Comprehensive Gene Expression Analysis to Identify Differences and Similarities between Sex- and Stage-Stratified Melanoma Samples
Source: Cells. 2022 Mar 24;11(7):1099. doi: 10.3390/cells11071099 (PMC8997401; doi:10.3390/cells11071099)
Supplement: Supplementary file 1 [file cells-11-01099-s001.zip › Table S2-S4.xlsx]

## Sheet: S2
Category	Term	Count	%	PValue	Genes	List Total	Pop Hits	Pop Total	Fold Enrichment	Bonferroni	Benjamini	FDR
GOTERM_BP_5	GO:0001819~positive regulation of cytokine production	5	13.5135	0.00366454	114609, 55601, 3133, 9173, 79132	28	386	16130	7.46207	0.91328	1	1
GOTERM_BP_5	GO:0031349~positive regulation of defense response	5	13.5135	0.00423556	114609, 55601, 3133, 9173, 79132	28	402	16130	7.16507	0.940803	1	1
GOTERM_BP_5	GO:1900245~positive regulation of MDA-5 signaling pathway	2	5.40541	0.00667943	55601, 79132	28	4	16130	288.036	0.988477	1	1
GOTERM_BP_5	GO:0039533~regulation of MDA-5 signaling pathway	2	5.40541	0.010003	55601, 79132	28	6	16130	192.024	0.998764	1	1
GOTERM_BP_5	GO:0045089~positive regulation of innate immune response	4	10.8108	0.012456	114609, 55601, 3133, 79132	28	292	16130	7.89139	0.999763	1	1
GOTERM_BP_5	GO:1900246~positive regulation of RIG-I signaling pathway	2	5.40541	0.0133159	55601, 79132	28	8	16130	144.018	0.999867	1	1
GOTERM_BP_5	GO:0039530~MDA-5 signaling pathway	2	5.40541	0.0149683	55601, 79132	28	9	16130	128.016	0.999957	1	1
GOTERM_BP_5	GO:0032479~regulation of type I interferon production	3	8.10811	0.0149776	114609, 7318, 79132	28	112	16130	15.4305	0.999957	1	1
GOTERM_BP_5	GO:0039535~regulation of RIG-I signaling pathway	2	5.40541	0.0215514	55601, 79132	28	13	16130	88.6264	1	1	1
GOTERM_BP_5	GO:0045088~regulation of innate immune response	4	10.8108	0.0216933	114609, 55601, 3133, 79132	28	360	16130	6.40079	1	1	1
GOTERM_BP_5	GO:0039529~RIG-I signaling pathway	2	5.40541	0.0231906	55601, 79132	28	14	16130	82.2959	1	1	1
GOTERM_BP_5	GO:0039531~regulation of viral-induced cytoplasmic pattern recognition receptor signaling pathway	2	5.40541	0.0248271	55601, 79132	28	15	16130	76.8095	1	1	1
GOTERM_BP_5	GO:0002221~pattern recognition receptor signaling pathway	3	8.10811	0.0288464	114609, 55601, 79132	28	159	16130	10.8693	1	1	1
GOTERM_BP_5	GO:0039528~cytoplasmic pattern recognition receptor signaling pathway in response to virus	2	5.40541	0.0345908	55601, 79132	28	21	16130	54.8639	1	1	1
GOTERM_BP_5	GO:0098542~defense response to other organism	4	10.8108	0.0484703	114609, 55601, 3133, 79132	28	494	16130	4.66455	1	1	1
GOTERM_BP_5	GO:0002757~immune response-activating signal transduction	4	10.8108	0.0494419	114609, 55601, 973, 79132	28	498	16130	4.62708	1	1	1
GOTERM_BP_5	GO:0001818~negative regulation of cytokine production	3	8.10811	0.0532638	7318, 9173, 79132	28	223	16130	7.74984	1	1	1
GOTERM_BP_5	GO:0002764~immune response-regulating signaling pathway	4	10.8108	0.057826	114609, 55601, 973, 79132	28	531	16130	4.33952	1	1	1
GOTERM_BP_5	GO:0098586~cellular response to virus	2	5.40541	0.0601693	55601, 79132	28	37	16130	31.139	1	1	1
GOTERM_BP_5	GO:0045824~negative regulation of innate immune response	2	5.40541	0.0617461	3133, 79132	28	38	16130	30.3195	1	1	1
GOTERM_BP_5	GO:0002253~activation of immune response	4	10.8108	0.0629457	114609, 55601, 973, 79132	28	550	16130	4.18961	1	1	1
GOTERM_BP_5	GO:0032480~negative regulation of type I interferon production	2	5.40541	0.064892	7318, 79132	28	40	16130	28.8036	1	1	1
GOTERM_BP_5	GO:0002218~activation of innate immune response	3	8.10811	0.0651692	114609, 55601, 79132	28	250	16130	6.91286	1	1	1
GOTERM_BP_5	GO:0046651~lymphocyte proliferation	3	8.10811	0.0711959	114609, 973, 3133	28	263	16130	6.57116	1	1	1
GOTERM_BP_5	GO:0099536~synaptic signaling	4	10.8108	0.0786197	6770, 27163, 3363, 2917	28	604	16130	3.81504	1	1	1
GOTERM_BP_5	GO:0099537~trans-synaptic signaling	4	10.8108	0.0786197	6770, 27163, 3363, 2917	28	604	16130	3.81504	1	1	1
GOTERM_BP_5	GO:0032722~positive regulation of chemokine production	2	5.40541	0.0835556	114609, 9173	28	52	16130	22.1566	1	1	1
GOTERM_BP_5	GO:0002753~cytoplasmic pattern recognition receptor signaling pathway	2	5.40541	0.0866311	55601, 79132	28	54	16130	21.336	1	1	1
GOTERM_BP_5	GO:0032760~positive regulation of tumor necrosis factor production	2	5.40541	0.0942764	114609, 3133	28	59	16130	19.5278	1	1	1
GOTERM_BP_5	GO:0002696~positive regulation of leukocyte activation	3	8.10811	0.0949116	114609, 3133, 9173	28	311	16130	5.55696	1	1	1
GOTERM_BP_5	GO:1903557~positive regulation of tumor necrosis factor superfamily cytokine production	2	5.40541	0.0973173	114609, 3133	28	61	16130	18.8876	1	1	1
GOTERM_BP_5	GO:0050867~positive regulation of cell activation	3	8.10811	0.099589	114609, 3133, 9173	28	320	16130	5.40067	1	1	1

## Sheet: S3
Category	Term	Count	%	PValue	Genes	List Total	Pop Hits	Pop Total	Fold Enrichment	Bonferroni	Benjamini	FDR
GOTERM_BP_5	GO:1903047~mitotic cell cycle process	6	21.4286	0.00490731	3925, 81930, 7015, 56992, 55544, 5885	22	890	16130	4.9428	0.927702	1	1
GOTERM_BP_5	GO:0090068~positive regulation of cell cycle process	3	10.7143	0.0417063	7015, 55544, 5885	22	251	16130	8.76313	1	1	1
GOTERM_BP_5	GO:0016458~gene silencing	3	10.7143	0.0423093	7015, 29128, 653604	22	253	16130	8.69386	1	1	1
GOTERM_BP_5	GO:0040029~regulation of gene expression, epigenetic	3	10.7143	0.0453741	7015, 29128, 653604	22	263	16130	8.36329	1	1	1
GOTERM_BP_5	GO:0048193~Golgi vesicle transport	3	10.7143	0.0639694	81930, 400966, 56992	22	319	16130	6.89513	1	1	1
GOTERM_BP_5	GO:0045787~positive regulation of cell cycle	3	10.7143	0.0711498	7015, 55544, 5885	22	339	16130	6.48833	1	1	1
GOTERM_BP_5	GO:0060968~regulation of gene silencing	2	7.14286	0.0765303	7015, 29128	22	61	16130	24.0387	1	1	1
GOTERM_BP_5	GO:0032092~positive regulation of protein binding	2	7.14286	0.0992052	115908, 7015	22	80	16130	18.3295	1	1	1

## Sheet: S4
Category	Term	Count	%	PValue	Genes	List Total	Pop Hits	Pop Total	Fold Enrichment	Bonferroni	Benjamini	FDR
GOTERM_BP_5	GO:0016339~calcium-dependent cell-cell adhesion via plasma membrane cell adhesion molecules	2	6.25	0.0419416	56127, 56133	24	30	16130	44.8056	1	1	1
GOTERM_BP_5	GO:0045742~positive regulation of epidermal growth factor receptor signaling pathway	2	6.25	0.0487662	9001, 152	24	35	16130	38.4048	1	1	1
GOTERM_BP_5	GO:1901186~positive regulation of ERBB signaling pathway	2	6.25	0.0501255	9001, 152	24	36	16130	37.338	1	1	1
GOTERM_BP_5	GO:0006811~ion transport	6	18.75	0.051051	80333, 7200, 9001, 93129, 113235, 3043	24	1458	16130	2.76578	1	1	1
GOTERM_BP_5	GO:2000273~positive regulation of receptor activity	2	6.25	0.0622761	9001, 152	24	45	16130	29.8704	1	1	1
GOTERM_BP_5	GO:0042886~amide transport	3	9.375	0.0632331	7200, 113235, 152	24	289	16130	6.97664	1	1	1
GOTERM_BP_5	GO:0098655~cation transmembrane transport	4	12.5	0.0764386	80333, 9001, 93129, 113235	24	703	16130	3.82409	1	1	1
GOTERM_BP_5	GO:0007399~nervous system development	7	21.875	0.0785502	56127, 9001, 56133, 340260, 6899, 10215, 152	24	2170	16130	2.16801	1	1	1
GOTERM_BP_5	GO:0015711~organic anion transport	3	9.375	0.0800732	7200, 113235, 3043	24	331	16130	6.09139	1	1	1
GOTERM_BP_5	GO:0098660~inorganic ion transmembrane transport	4	12.5	0.0821791	80333, 9001, 93129, 113235	24	725	16130	3.70805	1	1	1
GOTERM_BP_5	GO:0051952~regulation of amine transport	2	6.25	0.0821975	7200, 152	24	60	16130	22.4028	1	1	1
GOTERM_BP_5	GO:1902531~regulation of intracellular signal transduction	6	18.75	0.0897652	9542, 9001, 6883, 6899, 152, 148252	24	1714	16130	2.35268	1	1	1
GOTERM_BP_5	GO:0015837~amine transport	2	6.25	0.092656	7200, 152	24	68	16130	19.7672	1	1	1
GOTERM_BP_5	GO:0030900~forebrain development	3	9.375	0.0928769	9001, 340260, 10215	24	361	16130	5.58518	1	1	1
