# Supplementary material for: Comprehensive Gene Expression Analysis to Identify Differences and Similarities between Sex- and Stage-Stratified Melanoma Samples
Source: Cells. 2022 Mar 24;11(7):1099. doi: 10.3390/cells11071099 (PMC8997401; doi:10.3390/cells11071099)
Supplement: Supplementary file 1 [file cells-11-01099-s001.zip › Table S5-S7.xlsx]

## Sheet: S5
Category (femst12_negcoeff)	Term	Count	%	PValue	Genes	List Total	Pop Hits	Pop Total	Fold Enrichment	Bonferroni	Benjamini	FDR
GOTERM_BP_5	GO:0055082~cellular chemical homeostasis	4	16.6667	0.0491738	8473, 100133941, 1193, 492	20	713	16130	4.52454	1	1	1
GOTERM_BP_5	GO:0036211~protein modification process	9	37.5	0.0584251	8473, 2623, 1069, 2158, 115201, 100133941, 51311, 5956, 64219	20	3818	16130	1.90113	1	1	1
GOTERM_BP_5	GO:0006464~cellular protein modification process	9	37.5	0.0584251	8473, 2623, 1069, 2158, 115201, 100133941, 51311, 5956, 64219	20	3818	16130	1.90113	1	1	1
GOTERM_BP_5	GO:0032465~regulation of cytokinesis	2	8.33333	0.074986	1069, 5956	20	66	16130	24.4394	1	1	1
GOTERM_BP_5	GO:0045639~positive regulation of myeloid cell differentiation	2	8.33333	0.091269	8473, 2623	20	81	16130	19.9136	1	1	1

## Sheet: S6
Category(malst12_negcoeff)	Term	Count	%	PValue	Genes	List Total	Pop Hits	Pop Total	Fold Enrichment	Bonferroni	Benjamini	FDR
GOTERM_BP_5	GO:0051252~regulation of RNA metabolic process	8	30.7692	0.0400848	1756, 6322, 11043, 159119, 5940, 51566, 2000, 10046	16	3762	16130	2.14381	1	1	1
GOTERM_BP_5	GO:0086001~cardiac muscle cell action potential	2	7.69231	0.0587955	1756, 2258	16	65	16130	31.0192	1	1	1
GOTERM_BP_5	GO:0010468~regulation of gene expression	8	30.7692	0.08069	1756, 6322, 11043, 159119, 5940, 51566, 2000, 10046	16	4345	16130	1.85616	1	1	1
GOTERM_BP_5	GO:0034654~nucleobase-containing compound biosynthetic process	8	30.7692	0.0817337	1756, 6322, 56474, 11043, 159119, 51566, 2000, 10046	16	4357	16130	1.85104	1	1	1
GOTERM_BP_5	GO:0070252~actin-mediated cell contraction	2	7.69231	0.0891021	1756, 2258	16	100	16130	20.1625	1	1	1
GOTERM_BP_5	GO:0006355~regulation of transcription, DNA-templated	7	26.9231	0.0960466	1756, 6322, 11043, 159119, 51566, 2000, 10046	16	3603	16130	1.95861	1	1	1
GOTERM_BP_5	GO:0043623~cellular protein complex assembly	3	11.5385	0.098105	1756, 2258, 286527	16	575	16130	5.25978	1	1	1

## Sheet: S7
Category (malst12_pocoeff)	Term	Count	%	PValue	Genes	List Total	Pop Hits	Pop Total	Fold Enrichment	Bonferroni	Benjamini	FDR
GOTERM_BP_5	GO:0016188~synaptic vesicle maturation	2	5.55556	0.0144175	158866, 6855	27	9	16130	132.757	0.989984	1	1
GOTERM_BP_5	GO:0021795~cerebral cortex cell migration	2	5.55556	0.0686087	2258, 1641	27	44	16130	27.1549	1	1	1
GOTERM_BP_5	GO:0022029~telencephalon cell migration	2	5.55556	0.0909459	2258, 1641	27	59	16130	20.2511	1	1	1
GOTERM_BP_5	GO:0021885~forebrain cell migration	2	5.55556	0.0953511	2258, 1641	27	62	16130	19.2712	1	1	1
