# Supplementary material for: Comprehensive Gene Expression Analysis to Identify Differences and Similarities between Sex- and Stage-Stratified Melanoma Samples
Source: Cells. 2022 Mar 24;11(7):1099. doi: 10.3390/cells11071099 (PMC8997401; doi:10.3390/cells11071099)
Supplement: Supplementary file 1 [file cells-11-01099-s001.zip › Table S8-S13.xlsx]

## Sheet: S8
Category	Term	Count	%	PValue	Genes	List Total	Pop Hits	Pop Total	Fold Enrichment	Bonferroni	Benjamini	FDR
GOTERM_BP_5	GO:0043588~skin development	58	11.9342	2.67325e-39	6278, 4014, 84518, 26239, 6707, 57822, 84648, 80326, 26154, 79977, 353132, 3872, 6700, 2707, 6701, 6704, 6703, 6706, 94234, 353133, 7051, 9076, 7053, 353139, 242, 3848, 3849, 3728, 64919, 388698, 353141, 2312, 353140, 342574, 10468, 7021, 163778, 25928, 6698, 8796, 353145, 125981, 1041, 1832, 448835, 23581, 2125, 1475, 11166, 8626, 11005, 204219, 100129271, 151516, 2810, 54544, 6699, 3868	417	236	16130	9.50636	7.24719e-36	7.24719e-36	7.12956e-36
GOTERM_BP_5	GO:0030216~keratinocyte differentiation	42	8.64198	2.36357e-35	163778, 6278, 8796, 6698, 4014, 353145, 125981, 1041, 84518, 26239, 448835, 1832, 6707, 84648, 2125, 23581, 26154, 1475, 79977, 353132, 3872, 6700, 8626, 6701, 6704, 6703, 6706, 353133, 204219, 7051, 7053, 353139, 100129271, 3849, 64919, 2810, 353141, 2312, 54544, 353140, 6699, 3868	417	119	16130	13.6521	6.40763e-32	3.20382e-32	3.15182e-32
GOTERM_BP_5	GO:0009913~epidermal cell differentiation	43	8.84774	1.15538e-28	163778, 6278, 8796, 6698, 4014, 353145, 125981, 1041, 84518, 26239, 448835, 1832, 6707, 84648, 2125, 23581, 26154, 1475, 79977, 353132, 3872, 6700, 8626, 6701, 6704, 11005, 6703, 6706, 353133, 204219, 7051, 7053, 353139, 100129271, 3849, 64919, 2810, 353141, 2312, 54544, 353140, 6699, 3868	417	178	16130	9.3443	3.13223e-25	1.04408e-25	1.02713e-25
GOTERM_BP_5	GO:0030855~epithelial cell differentiation	51	10.4938	1.76296e-14	6278, 4014, 84518, 2150, 26239, 6707, 84648, 26154, 79977, 353132, 3872, 6700, 6701, 6704, 6703, 6706, 353133, 57111, 3175, 7051, 7053, 353139, 3849, 64919, 353141, 2312, 353140, 1749, 163778, 6698, 8796, 353145, 125981, 1041, 1832, 448835, 23581, 2125, 1475, 8626, 5753, 4821, 11005, 204219, 100129271, 2810, 2138, 54544, 3861, 6699, 3868	417	563	16130	3.50397	4.78561e-11	1.19485e-11	1.17545e-11
GOTERM_BP_5	GO:0048513~animal organ development	136	27.9835	1.10981e-10	5268, 2150, 3239, 10537, 26154, 3872, 10891, 4325, 2707, 2706, 915, 22803, 94234, 6363, 22806, 9076, 7051, 54360, 7053, 242, 2312, 8538, 925, 1749, 5307, 6493, 65266, 8710, 163778, 8796, 125981, 4070, 123041, 4629, 448835, 1236, 256764, 1475, 11166, 5314, 9119, 4747, 7473, 64065, 348980, 5454, 6422, 5455, 204219, 383, 100129271, 10804, 54544, 6657, 55118, 6538, 7869, 3702, 4099, 6278, 4014, 84518…	417	3129	16130	1.68125	3.00868e-07	6.01736e-08	5.9197e-08
GOTERM_BP_5	GO:0061436~establishment of skin barrier	10	2.05761	1.83359e-10	242, 3848, 2810, 57822, 388698, 2312, 26154, 8626, 9076, 3868	417	18	16130	21.4895	4.97086e-07	8.28477e-08	8.15031e-08
GOTERM_BP_5	GO:0033561~regulation of water loss via skin	10	2.05761	6.05013e-10	242, 3848, 2810, 57822, 388698, 2312, 26154, 8626, 9076, 3868	417	20	16130	19.3405	1.64019e-06	2.34313e-07	2.3051e-07
GOTERM_BP_5	GO:0052547~regulation of peptidase activity	35	7.20165	8.49911e-10	7021, 59082, 728113, 8710, 5266, 6279, 5268, 6590, 80760, 1475, 1474, 8626, 89777, 11005, 149708, 718, 64065, 12, 5275, 5055, 128488, 221476, 183, 6280, 145264, 1029, 1469, 2810, 79444, 144568, 653145, 6317, 6657, 6318, 4318	417	396	16130	3.41878	2.30411e-06	2.88014e-07	2.83339e-07
GOTERM_BP_5	GO:0051346~negative regulation of hydrolase activity	35	7.20165	1.17835e-09	7021, 59082, 728113, 8710, 5266, 5268, 3001, 9162, 6590, 80760, 57662, 1475, 336, 1474, 7139, 89777, 4842, 11005, 149708, 718, 12, 5275, 5055, 128488, 221476, 183, 145264, 1469, 2810, 79444, 144568, 653145, 6317, 6318, 4318	417	401	16130	3.37615	3.19451e-06	3.54946e-07	3.49185e-07
GOTERM_BP_5	GO:0045861~negative regulation of proteolysis	30	6.17284	3.69882e-09	7021, 59082, 728113, 8710, 5266, 5268, 6590, 80760, 1475, 1474, 89777, 11005, 149708, 718, 12, 5275, 5055, 128488, 221476, 183, 145264, 1029, 1469, 2810, 79444, 144568, 653145, 6317, 6318, 4318	417	317	16130	3.66067	1.00274e-05	1.00275e-06	9.86475e-07
GOTERM_BP_5	GO:0009617~response to bacterium	40	8.23045	8.33813e-09	6373, 6278, 5320, 6279, 2150, 6590, 11009, 1236, 1511, 3512, 114771, 387695, 1672, 6403, 10891, 338, 11005, 10578, 3934, 8784, 4283, 6441, 5650, 25818, 128488, 6280, 383, 55894, 84659, 10804, 3127, 3126, 3543, 3620, 4257, 7425, 6556, 51316, 3627, 10225	417	544	16130	2.8442	2.26044e-05	2.05497e-06	2.02162e-06
GOTERM_BP_5	GO:0050891~multicellular organismal water homeostasis	13	2.6749	3.37858e-08	66002, 7021, 9076, 242, 3848, 2810, 57822, 388698, 2312, 26154, 6337, 8626, 3868	417	60	16130	8.3809	9.15891e-05	7.63277e-06	7.50889e-06
GOTERM_BP_5	GO:0030104~water homeostasis	13	2.6749	2.39251e-07	66002, 7021, 9076, 242, 3848, 2810, 57822, 388698, 2312, 26154, 6337, 8626, 3868	417	71	16130	7.08245	0.000648398	4.9893e-05	4.90832e-05
GOTERM_BP_5	GO:0042742~defense response to bacterium	24	4.93827	4.33268e-07	6441, 6278, 5320, 5650, 128488, 25818, 6279, 2150, 6280, 6590, 55894, 1511, 84659, 3512, 114771, 387695, 3543, 1672, 6403, 7425, 6556, 11005, 51316, 10578	417	266	16130	3.49002	0.0011739	8.38992e-05	8.25375e-05
GOTERM_BP_5	GO:0098542~defense response to other organism	33	6.79012	1.77409e-06	6278, 5320, 6279, 2150, 6590, 1511, 3512, 114771, 387695, 1672, 6403, 10077, 11005, 10578, 919, 4283, 6441, 5650, 25818, 128488, 200315, 6280, 26525, 55894, 84659, 3543, 7425, 6556, 50489, 925, 926, 51316, 3627	417	494	16130	2.58396	0.00479801	0.000320637	0.000315433
GOTERM_BP_5	GO:0022617~extracellular matrix disassembly	13	2.6749	2.58482e-06	7177, 6696, 5650, 63827, 3914, 1511, 3918, 146206, 3909, 4312, 4325, 4314, 4318	417	88	16130	5.71425	0.00698296	0.000437966	0.000430857
GOTERM_BP_5	GO:0045104~intermediate filament cytoskeleton organization	9	1.85185	1.00098e-05	1832, 3849, 286887, 3872, 3861, 3853, 5317, 4747, 3868	417	42	16130	8.2888	0.0267717	0.00159626	0.00157036
GOTERM_BP_5	GO:0046649~lymphocyte activation	37	7.61317	1.11273e-05	374403, 3683, 3120, 2051, 2150, 1236, 114771, 55423, 3575, 10451, 5579, 11005, 915, 919, 6441, 6363, 6366, 22806, 6422, 3175, 8581, 1029, 64919, 3127, 962, 3126, 3543, 146206, 3620, 23495, 6556, 1949, 51237, 925, 7704, 926, 3702	417	643	16130	2.22581	0.0297159	0.0016759	0.0016487
GOTERM_BP_5	GO:0050900~leukocyte migration	25	5.14403	4.51337e-05	6373, 4099, 6278, 3683, 6279, 2150, 2886, 1236, 55423, 6403, 338, 10451, 6402, 8784, 4283, 4680, 6441, 6363, 6366, 6280, 79148, 962, 4312, 4318, 3627	417	376	16130	2.57188	0.11517	0.00643986	0.00633534
GOTERM_BP_5	GO:0070486~leukocyte aggregation	28	5.76132	5.18414e-05	3683, 6279, 3120, 2051, 2150, 1236, 55423, 3575, 11005, 915, 919, 6441, 6363, 6366, 6280, 1029, 64919, 3127, 962, 3126, 146206, 3620, 6556, 1949, 925, 7704, 926, 3702	417	454	16130	2.38562	0.131116	0.00684746	0.00673632
GOTERM_BP_5	GO:0031069~hair follicle morphogenesis	7	1.44033	5.30419e-05	94234, 80326, 25928, 3872, 8626, 342574, 7053	417	27	16130	10.0284	0.133939	0.00684746	0.00673632
GOTERM_BP_5	GO:0051249~regulation of lymphocyte activation	26	5.34979	6.87068e-05	374403, 3120, 2051, 1236, 114771, 55423, 3575, 10451, 11005, 915, 919, 6441, 6363, 6366, 22806, 6422, 1029, 3127, 3126, 3543, 146206, 3620, 23495, 1949, 51237, 7704	417	411	16130	2.44698	0.169951	0.00846655	0.00832914
GOTERM_BP_5	GO:0007159~leukocyte cell-cell adhesion	29	5.96708	7.78935e-05	3683, 6279, 3120, 2051, 2150, 1236, 55423, 3575, 6403, 11005, 915, 919, 6441, 6363, 6366, 6280, 1029, 64919, 3127, 962, 3126, 146206, 3620, 6556, 1949, 925, 7704, 926, 3702	417	491	16130	2.28462	0.19037	0.00914438	0.00899596
GOTERM_BP_5	GO:0002934~desmosome organization	5	1.02881	8.09536e-05	64065, 1832, 3728, 11187, 1829	417	10	16130	19.3405	0.197059	0.00914438	0.00899596
GOTERM_BP_5	GO:0002694~regulation of leukocyte activation	28	5.76132	8.68063e-05	374403, 3120, 2051, 2150, 1236, 114771, 55423, 3575, 10451, 10077, 11005, 915, 919, 6441, 6363, 6366, 22806, 6422, 1029, 3127, 3126, 3543, 146206, 3620, 23495, 1949, 51237, 7704	417	468	16130	2.31425	0.2097	0.00941328	0.0092605
GOTERM_BP_5	GO:0048730~epidermis morphogenesis	7	1.44033	9.96551e-05	94234, 80326, 25928, 3872, 8626, 342574, 7053	417	30	16130	9.02558	0.236757	0.010391	0.0102223
GOTERM_BP_5	GO:0019730~antimicrobial humoral response	9	1.85185	0.000144725	55894, 84659, 5650, 3512, 25818, 1672, 11005, 26525, 6590	417	60	16130	5.80216	0.324552	0.0145315	0.0142957
GOTERM_BP_5	GO:0045109~intermediate filament organization	6	1.23457	0.000161103	1832, 3849, 3872, 3861, 5317, 4747	417	21	16130	11.0517	0.35389	0.0155982	0.015345
GOTERM_BP_5	GO:1900424~regulation of defense response to bacterium	5	1.02881	0.00018314	55894, 5650, 25818, 11005, 2150	417	12	16130	16.1171	0.391365	0.0168904	0.0166163
GOTERM_BP_5	GO:0001942~hair follicle development	10	2.05761	0.00019314	94234, 80326, 25928, 3872, 8626, 11166, 342574, 11005, 10468, 7053	417	79	16130	4.89634	0.407648	0.0168904	0.0166163
GOTERM_BP_5	GO:0022405~hair cycle process	10	2.05761	0.00019314	94234, 80326, 25928, 3872, 8626, 11166, 342574, 11005, 10468, 7053	417	79	16130	4.89634	0.407648	0.0168904	0.0166163
GOTERM_BP_5	GO:0098773~skin epidermis development	10	2.05761	0.000233989	94234, 80326, 25928, 3872, 8626, 11166, 342574, 11005, 10468, 7053	417	81	16130	4.77544	0.469756	0.0196103	0.019292
GOTERM_BP_5	GO:0006508~proteolysis	68	13.9918	0.000239908	728113, 59082, 5266, 6279, 5268, 3002, 3001, 6590, 80760, 10537, 51200, 2266, 5655, 89777, 4325, 718, 12, 7177, 5275, 9635, 221476, 6280, 145264, 2999, 26085, 1029, 1469, 124975, 79444, 144568, 2159, 653145, 3003, 6317, 284366, 6318, 7021, 8710, 1359, 1511, 23581, 1475, 1474, 8626, 8745, 11005, 11202, 149708, 64065, 5055, 5650, 25818, 128488, 5653, 6422, 57451, 183, 79148, 151516, 2810, 11012, 43…	417	1693	16130	1.55364	0.478199	0.0196103	0.019292
GOTERM_BP_5	GO:0070489~T cell aggregation	26	5.34979	0.000245942	3683, 3120, 2051, 2150, 1236, 55423, 3575, 11005, 915, 919, 6441, 6363, 6366, 1029, 64919, 3127, 962, 3126, 146206, 3620, 6556, 1949, 925, 7704, 926, 3702	417	446	16130	2.25495	0.486667	0.0196103	0.019292
GOTERM_BP_5	GO:0031294~lymphocyte costimulation	10	2.05761	0.000256956	919, 1236, 6363, 3127, 6366, 3126, 1949, 3120, 2051, 915	417	82	16130	4.7172	0.501772	0.0199031	0.0195801
GOTERM_BP_5	GO:0002784~regulation of antimicrobial peptide production	4	0.823045	0.00032145	55894, 5650, 25818, 11005	417	6	16130	25.7874	0.581715	0.0235527	0.0231705
GOTERM_BP_5	GO:0002786~regulation of antibacterial peptide production	4	0.823045	0.00032145	55894, 5650, 25818, 11005	417	6	16130	25.7874	0.581715	0.0235527	0.0231705
GOTERM_BP_5	GO:0032496~response to lipopolysaccharide	20	4.11523	0.000333987	6373, 8784, 4283, 6278, 6279, 383, 6590, 11009, 1511, 1236, 10804, 3620, 4257, 6403, 10891, 338, 6556, 3627, 10225, 3934	417	302	16130	2.56166	0.595697	0.0238274	0.0234406
GOTERM_BP_5	GO:0016477~cell migration	51	10.4938	0.000375323	6273, 4099, 6278, 3683, 6279, 2150, 3918, 10891, 10451, 8784, 6441, 6286, 6363, 6366, 57152, 57111, 3175, 6280, 3849, 3728, 2159, 2676, 962, 4137, 6317, 6373, 4070, 11009, 2886, 1236, 10718, 55423, 6403, 338, 5753, 6402, 10752, 4283, 4680, 5454, 6422, 5455, 183, 79148, 146206, 4312, 5646, 7869, 4318, 3868, 3627	417	1184	16130	1.66616	0.638572	0.0258184	0.0253993
GOTERM_BP_5	GO:0030162~regulation of proteolysis	35	7.20165	0.000380942	7021, 59082, 728113, 8710, 5266, 6279, 5268, 6590, 80760, 1475, 1474, 8626, 89777, 11005, 149708, 718, 64065, 12, 5275, 5055, 128488, 221476, 183, 6280, 145264, 1029, 1469, 2810, 79444, 144568, 653145, 6317, 6657, 6318, 4318	417	708	16130	1.9122	0.644038	0.0258184	0.0253993
GOTERM_BP_5	GO:0019731~antibacterial humoral response	8	1.64609	0.000503292	55894, 84659, 5650, 3512, 25818, 1672, 11005, 6590	417	55	16130	5.62634	0.74456	0.0332786	0.0327385
GOTERM_BP_5	GO:0002775~antimicrobial peptide production	4	0.823045	0.000551774	55894, 5650, 25818, 11005	417	7	16130	22.1035	0.776037	0.0339968	0.033445
GOTERM_BP_5	GO:0002778~antibacterial peptide production	4	0.823045	0.000551774	55894, 5650, 25818, 11005	417	7	16130	22.1035	0.776037	0.0339968	0.033445
GOTERM_BP_5	GO:0002606~positive regulation of dendritic cell antigen processing and presentation	4	0.823045	0.000551774	1236, 6363, 6366, 6556	417	7	16130	22.1035	0.776037	0.0339968	0.033445
GOTERM_BP_5	GO:0002922~positive regulation of humoral immune response	5	1.02881	0.000620386	55894, 1236, 5650, 25818, 718	417	16	16130	12.0878	0.814071	0.0373748	0.0367682
GOTERM_BP_5	GO:1900426~positive regulation of defense response to bacterium	4	0.823045	0.000865968	55894, 5650, 25818, 2150	417	8	16130	19.3405	0.904503	0.0499498	0.0491391
GOTERM_BP_5	GO:0002759~regulation of antimicrobial humoral response	4	0.823045	0.000865968	55894, 5650, 25818, 11005	417	8	16130	19.3405	0.904503	0.0499498	0.0491391
GOTERM_BP_5	GO:0050663~cytokine secretion	13	2.6749	0.00119942	6363, 5047, 183, 2051, 2150, 26525, 115362, 1149, 1236, 3127, 3126, 336, 146206	417	165	16130	3.0476	0.961364	0.0677421	0.0666426
GOTERM_BP_5	GO:0034113~heterotypic cell-cell adhesion	7	1.44033	0.00124573	64065, 1832, 3728, 3557, 2266, 1829, 342035	417	47	16130	5.76101	0.965928	0.0689221	0.0678035
GOTERM_BP_5	GO:0030574~collagen catabolic process	8	1.64609	0.00138522	1301, 1310, 5653, 4312, 4325, 4314, 1280, 4318	417	65	16130	4.76075	0.976668	0.0751065	0.0738875
GOTERM_BP_5	GO:2000547~regulation of dendritic cell dendrite assembly	3	0.617284	0.0019567	1236, 6363, 6366	417	3	16130	38.6811	0.995057	0.102112	0.100455
GOTERM_BP_5	GO:0022409~positive regulation of cell-cell adhesion	16	3.29218	0.00201763	919, 6363, 6366, 3120, 2051, 1236, 3127, 3126, 146206, 55423, 3575, 2266, 1949, 6657, 915, 7704	417	248	16130	2.49555	0.995811	0.102112	0.100455
GOTERM_BP_5	GO:0050863~regulation of T cell activation	18	3.7037	0.00202838	919, 6441, 6363, 6366, 3120, 2051, 1029, 1236, 3127, 3126, 3620, 146206, 55423, 3575, 1949, 11005, 915, 7704	417	299	16130	2.32863	0.995932	0.102112	0.100455
GOTERM_BP_5	GO:0002687~positive regulation of leukocyte migration	10	2.05761	0.00203396	6373, 8784, 4283, 1236, 6363, 6278, 6366, 6403, 2150, 3627	417	109	16130	3.54872	0.995993	0.102112	0.100455
GOTERM_BP_5	GO:0032963~collagen metabolic process	10	2.05761	0.00216602	1301, 8710, 1310, 5653, 4312, 4325, 4314, 1280, 4318, 383	417	110	16130	3.51646	0.997201	0.106765	0.105032
GOTERM_BP_5	GO:0098660~inorganic ion transmembrane transport	33	6.79012	0.00222466	6373, 6550, 9962, 157855, 63982, 245973, 29986, 79054, 9022, 123041, 57348, 1236, 126306, 479, 930, 4842, 219855, 286133, 4283, 6363, 6366, 348980, 9635, 338440, 183, 80036, 121601, 114780, 6337, 6556, 3787, 5349, 3627	417	725	16130	1.76065	0.997613	0.107697	0.105949
GOTERM_BP_5	GO:2000147~positive regulation of cell motility	22	4.52675	0.00226674	6373, 8784, 4283, 4680, 6363, 6278, 6366, 3175, 57111, 183, 2150, 2886, 1236, 2159, 3918, 146206, 1672, 6403, 6317, 7869, 4318, 3627	417	409	16130	2.08064	0.997871	0.107809	0.10606
GOTERM_BP_5	GO:0034374~low-density lipoprotein particle remodeling	4	0.823045	0.00240838	5320, 336, 338, 183	417	11	16130	14.0658	0.998551	0.112571	0.110744
GOTERM_BP_5	GO:0006811~ion transport	56	11.5226	0.00268101	6550, 63982, 245973, 29986, 79054, 9022, 57348, 479, 1134, 10891, 5579, 4842, 6947, 286133, 219855, 6363, 6366, 9635, 338440, 80036, 114780, 255189, 6556, 50487, 5349, 10267, 6373, 65266, 5320, 9962, 157855, 123041, 149111, 152519, 1236, 126306, 1356, 213, 930, 7018, 6523, 55867, 389816, 3934, 4283, 348980, 183, 23632, 121601, 2898, 6337, 3787, 1804, 6538, 4318, 3627	417	1458	16130	1.48569	0.999309	0.12319	0.121191
GOTERM_BP_5	GO:0051272~positive regulation of cellular component movement	22	4.52675	0.00306907	6373, 8784, 4283, 4680, 6363, 6278, 6366, 3175, 57111, 183, 2150, 2886, 1236, 2159, 3918, 146206, 1672, 6403, 6317, 7869, 4318, 3627	417	420	16130	2.02615	0.99976	0.136263	0.134051
GOTERM_BP_5	GO:0050832~defense response to fungus	6	1.23457	0.00311512	1511, 387695, 6279, 6280, 26525, 10578	417	39	16130	5.95093	0.999788	0.136263	0.134051
GOTERM_BP_5	GO:0050870~positive regulation of T cell activation	14	2.88066	0.00322687	919, 6363, 6366, 3120, 2051, 1236, 3127, 3126, 146206, 55423, 3575, 1949, 915, 7704	417	210	16130	2.57874	0.999843	0.136263	0.134051
GOTERM_BP_5	GO:0055082~cellular chemical homeostasis	32	6.58436	0.00324088	6373, 7021, 6550, 6279, 245973, 79054, 2150, 123041, 1236, 126306, 1356, 479, 930, 10891, 5314, 7018, 5579, 4842, 3934, 286133, 4283, 6363, 6366, 183, 6280, 2898, 10804, 3127, 3126, 7447, 6556, 3627	417	713	16130	1.73604	0.999849	0.136263	0.134051
GOTERM_BP_5	GO:1903037~regulation of leukocyte cell-cell adhesion	18	3.7037	0.00325781	919, 6441, 6363, 6366, 3120, 2051, 1029, 1236, 3127, 3126, 3620, 146206, 55423, 3575, 1949, 11005, 915, 7704	417	313	16130	2.22447	0.999856	0.136263	0.134051
GOTERM_BP_5	GO:0030335~positive regulation of cell migration	21	4.32099	0.00331724	6373, 8784, 4283, 4680, 6363, 6278, 6366, 3175, 57111, 183, 2150, 2886, 1236, 2159, 3918, 146206, 6403, 6317, 7869, 4318, 3627	417	395	16130	2.05646	0.999878	0.136263	0.134051
GOTERM_BP_5	GO:0016485~protein processing	15	3.08642	0.00336374	64065, 5653, 3002, 183, 26085, 2999, 1359, 151516, 1511, 79444, 2159, 2266, 4325, 5646, 718	417	236	16130	2.45854	0.999892	0.136263	0.134051
GOTERM_BP_5	GO:0030334~regulation of cell migration	31	6.3786	0.00336762	6373, 6278, 2150, 4070, 11009, 2886, 1236, 3918, 284217, 10718, 6403, 10891, 8784, 4283, 4680, 6363, 6366, 6422, 57152, 57111, 3175, 183, 79148, 2159, 146206, 3909, 6317, 7869, 4318, 3868, 3627	417	685	16130	1.75053	0.999893	0.136263	0.134051
GOTERM_BP_5	GO:0034220~ion transmembrane transport	40	8.23045	0.00348048	6373, 65266, 6550, 9962, 157855, 63982, 245973, 29986, 79054, 9022, 123041, 149111, 57348, 1236, 126306, 479, 930, 1134, 10891, 4842, 219855, 286133, 4283, 6363, 6366, 348980, 9635, 338440, 183, 80036, 121601, 2898, 114780, 6337, 6556, 3787, 5349, 1804, 4318, 3627	417	963	16130	1.60669	0.999921	0.138759	0.136506
GOTERM_BP_5	GO:0002408~myeloid dendritic cell chemotaxis	3	0.617284	0.00384657	1236, 6363, 6366	417	4	16130	29.0108	0.999971	0.151131	0.148678
GOTERM_BP_5	GO:0055085~transmembrane transport	51	10.4938	0.00394609	6550, 63982, 245973, 29986, 79054, 9022, 57348, 26154, 479, 1134, 10891, 4842, 2707, 2706, 286133, 219855, 6363, 6366, 9635, 338440, 80036, 114780, 6556, 5349, 6373, 65266, 64137, 9962, 157855, 123041, 149111, 152519, 4948, 1236, 126306, 930, 10351, 6523, 55867, 4283, 348980, 183, 121601, 2898, 146802, 6337, 3787, 1804, 6538, 4318, 3627	417	1322	16130	1.49223	0.999978	0.152827	0.150346
GOTERM_BP_5	GO:0050867~positive regulation of cell activation	18	3.7037	0.00407236	919, 6363, 6366, 3120, 2051, 2150, 1236, 3127, 3126, 3543, 146206, 55423, 3575, 6403, 10451, 1949, 915, 7704	417	320	16130	2.17581	0.999984	0.155495	0.152972
GOTERM_BP_5	GO:0002688~regulation of leukocyte chemotaxis	9	1.85185	0.00431465	6373, 4283, 79148, 1236, 6363, 6278, 6366, 2150, 3627	417	100	16130	3.48129	0.999992	0.162458	0.159822
GOTERM_BP_5	GO:1903039~positive regulation of leukocyte cell-cell adhesion	14	2.88066	0.00442909	919, 6363, 6366, 3120, 2051, 1236, 3127, 3126, 146206, 55423, 3575, 1949, 915, 7704	417	218	16130	2.4841	0.999994	0.164165	0.1615
GOTERM_BP_5	GO:0051209~release of sequestered calcium ion into cytosol	9	1.85185	0.00458321	6373, 4283, 126306, 1236, 6363, 6366, 930, 4842, 3627	417	101	16130	3.44683	0.999996	0.164165	0.1615
GOTERM_BP_5	GO:0051283~negative regulation of sequestering of calcium ion	9	1.85185	0.00458321	6373, 4283, 126306, 1236, 6363, 6366, 930, 4842, 3627	417	101	16130	3.44683	0.999996	0.164165	0.1615
GOTERM_BP_5	GO:0030595~leukocyte chemotaxis	13	2.6749	0.00460218	6373, 4283, 6441, 6363, 6278, 6366, 6279, 2150, 6280, 79148, 1236, 10451, 3627	417	194	16130	2.59203	0.999996	0.164165	0.1615
GOTERM_BP_5	GO:2000145~regulation of cell motility	32	6.58436	0.00513068	6373, 6278, 2150, 4070, 11009, 2886, 1236, 3918, 284217, 10718, 1672, 6403, 10891, 8784, 4283, 4680, 6363, 6366, 6422, 57152, 57111, 3175, 183, 79148, 2159, 146206, 3909, 6317, 7869, 4318, 3868, 3627	417	736	16130	1.68179	0.999999	0.18064	0.177708
GOTERM_BP_5	GO:0002690~positive regulation of leukocyte chemotaxis	8	1.64609	0.00521221	6373, 4283, 1236, 6363, 6278, 6366, 2150, 3627	417	82	16130	3.77376	0.999999	0.181158	0.178218
GOTERM_BP_5	GO:1902656~calcium ion import into cytosol	9	1.85185	0.00578783	6373, 4283, 126306, 1236, 6363, 6366, 930, 4842, 3627	417	105	16130	3.31552	1	0.198618	0.195394
GOTERM_BP_5	GO:0061588~calcium activated phospholipid scrambling	3	0.617284	0.00630171	121601, 63982, 338440	417	5	16130	23.2086	1	0.205831	0.20249
GOTERM_BP_5	GO:0035634~response to stilbenoid	3	0.617284	0.00630171	1149, 10891, 8581	417	5	16130	23.2086	1	0.205831	0.20249
GOTERM_BP_5	GO:0002803~positive regulation of antibacterial peptide production	3	0.617284	0.00630171	55894, 5650, 25818	417	5	16130	23.2086	1	0.205831	0.20249
GOTERM_BP_5	GO:0002225~positive regulation of antimicrobial peptide production	3	0.617284	0.00630171	55894, 5650, 25818	417	5	16130	23.2086	1	0.205831	0.20249
GOTERM_BP_5	GO:0007043~cell-cell junction assembly	8	1.64609	0.00675131	3728, 79977, 11187, 1828, 2706, 9076, 183, 143098	417	86	16130	3.59824	1	0.217891	0.214354
GOTERM_BP_5	GO:0002696~positive regulation of leukocyte activation	17	3.49794	0.00706481	919, 6363, 6366, 3120, 2051, 2150, 1236, 3127, 3126, 3543, 146206, 55423, 3575, 10451, 1949, 915, 7704	417	311	16130	2.1144	1	0.225326	0.221669
GOTERM_BP_5	GO:0002685~regulation of leukocyte migration	11	2.26337	0.00728504	6373, 8784, 4283, 79148, 1236, 6363, 6278, 6366, 6403, 2150, 3627	417	156	16130	2.72751	1	0.229648	0.225921
GOTERM_BP_5	GO:0010560~positive regulation of glycoprotein biosynthetic process	4	0.823045	0.00742782	1236, 6363, 6366, 10267	417	16	16130	9.67026	1	0.231458	0.227701
GOTERM_BP_5	GO:0051282~regulation of sequestering of calcium ion	9	1.85185	0.00761593	6373, 4283, 126306, 1236, 6363, 6366, 930, 4842, 3627	417	110	16130	3.16481	1	0.234623	0.230815
GOTERM_BP_5	GO:0051251~positive regulation of lymphocyte activation	16	3.29218	0.00779349	919, 6363, 6366, 3120, 2051, 1236, 3127, 3126, 3543, 146206, 55423, 3575, 10451, 1949, 915, 7704	417	287	16130	2.15644	1	0.235609	0.231786
GOTERM_BP_5	GO:0010837~regulation of keratinocyte proliferation	5	1.02881	0.00790869	64919, 2810, 57152, 8626, 7051	417	31	16130	6.23888	1	0.235609	0.231786
GOTERM_BP_5	GO:0043552~positive regulation of phosphatidylinositol 3-kinase activity	5	1.02881	0.00790869	1236, 6363, 6366, 10451, 2261	417	31	16130	6.23888	1	0.235609	0.231786
GOTERM_BP_5	GO:0050801~ion homeostasis	30	6.17284	0.00831757	6373, 7021, 65266, 6550, 6279, 245973, 79054, 2150, 123041, 1236, 126306, 1356, 479, 930, 5314, 7018, 5579, 4842, 3934, 66002, 286133, 4283, 6363, 6366, 183, 6280, 2898, 6337, 6556, 3627	417	699	16130	1.66013	1	0.245097	0.241119
GOTERM_BP_5	GO:0051208~sequestering of calcium ion	9	1.85185	0.00845751	6373, 4283, 126306, 1236, 6363, 6366, 930, 4842, 3627	417	112	16130	3.1083	1	0.246541	0.24254
GOTERM_BP_5	GO:0098655~cation transmembrane transport	30	6.17284	0.00879007	6373, 6550, 9962, 157855, 245973, 29986, 79054, 123041, 57348, 1236, 126306, 479, 930, 1134, 4842, 286133, 4283, 6363, 6366, 348980, 183, 80036, 114780, 6337, 6556, 3787, 5349, 1804, 4318, 3627	417	703	16130	1.65069	1	0.253509	0.249395
GOTERM_BP_5	GO:0007157~heterophilic cell-cell adhesion via plasma membrane cell adhesion molecules	6	1.23457	0.00910495	3683, 653499, 6403, 81607, 57451, 3963	417	50	16130	4.64173	1	0.257838	0.253653
GOTERM_BP_5	GO:0086073~bundle of His cell-Purkinje myocyte adhesion involved in cell communication	3	0.617284	0.00929184	1832, 3728, 1829	417	6	16130	19.3405	1	0.257838	0.253653
GOTERM_BP_5	GO:0002760~positive regulation of antimicrobial humoral response	3	0.617284	0.00929184	55894, 5650, 25818	417	6	16130	19.3405	1	0.257838	0.253653
GOTERM_BP_5	GO:0071345~cellular response to cytokine stimulus	30	6.17284	0.00932059	6373, 3120, 84639, 2150, 11009, 115362, 1236, 3557, 3575, 10891, 338, 3934, 10555, 8784, 4283, 53905, 6363, 6366, 6422, 1271, 26525, 383, 3107, 3127, 3126, 56300, 23495, 80059, 10663, 3627	417	706	16130	1.64367	1	0.257838	0.253653
GOTERM_BP_5	GO:0010647~positive regulation of cell communication	56	11.5226	0.00979547	9982, 6278, 6279, 3002, 245973, 80833, 2150, 10537, 2266, 10451, 5579, 4842, 718, 8784, 6363, 6366, 6280, 145264, 242, 1029, 3728, 79444, 3127, 2159, 3126, 7447, 925, 1749, 8739, 6373, 5320, 143098, 9162, 11009, 2886, 1236, 6403, 8626, 5753, 9518, 10555, 7473, 4283, 25818, 5653, 6422, 183, 2261, 2898, 2810, 63928, 2138, 56961, 6657, 4318, 3627	417	1555	16130	1.39302	1	0.268238	0.263884
GOTERM_BP_5	GO:0006873~cellular ion homeostasis	26	5.34979	0.0102705	6373, 6550, 6279, 245973, 79054, 2150, 123041, 1236, 126306, 1356, 479, 930, 5314, 7018, 5579, 4842, 3934, 286133, 4283, 6363, 6366, 183, 6280, 2898, 6556, 3627	417	588	16130	1.71039	1	0.278433	0.273914
GOTERM_BP_5	GO:1903020~positive regulation of glycoprotein metabolic process	4	0.823045	0.0104187	1236, 6363, 6366, 10267	417	18	16130	8.59579	1	0.279655	0.275117
GOTERM_BP_5	GO:0009967~positive regulation of signal transduction	52	10.6996	0.0107092	9982, 6278, 6279, 3002, 245973, 80833, 2150, 10537, 2266, 10451, 5579, 4842, 718, 8784, 6363, 6366, 6280, 145264, 242, 1029, 3728, 79444, 2159, 925, 1749, 8739, 6373, 5320, 143098, 9162, 11009, 2886, 1236, 6403, 8626, 5753, 9518, 10555, 7473, 4283, 25818, 5653, 6422, 183, 2261, 2810, 63928, 2138, 56961, 6657, 4318, 3627	417	1428	16130	1.40855	1	0.283315	0.278717
GOTERM_BP_5	GO:0051604~protein maturation	15	3.08642	0.0108933	64065, 5653, 3002, 183, 26085, 2999, 1359, 151516, 1511, 79444, 2159, 2266, 4325, 5646, 718	417	271	16130	2.14102	1	0.283315	0.278717
GOTERM_BP_5	GO:0090218~positive regulation of lipid kinase activity	5	1.02881	0.0109731	1236, 6363, 6366, 10451, 2261	417	34	16130	5.68839	1	0.283315	0.278717
GOTERM_BP_5	GO:0034694~response to prostaglandin	5	1.02881	0.0109731	1236, 6363, 6366, 6422, 338	417	34	16130	5.68839	1	0.283315	0.278717
GOTERM_BP_5	GO:0051259~protein oligomerization	22	4.52675	0.0112096	9862, 286133, 6258, 3046, 79054, 9076, 7053, 383, 80036, 115362, 3728, 3127, 3512, 3126, 4257, 8626, 4312, 7139, 4314, 3787, 8739, 3934	417	473	16130	1.79912	1	0.28669	0.282037
GOTERM_BP_5	GO:0002695~negative regulation of leukocyte activation	10	2.05761	0.0113988	1029, 374403, 6441, 3127, 114771, 3126, 3620, 6422, 23495, 10077	417	142	16130	2.72402	1	0.288805	0.284117
GOTERM_BP_5	GO:0009620~response to fungus	6	1.23457	0.0115847	1511, 387695, 6279, 6280, 26525, 10578	417	53	16130	4.37899	1	0.290796	0.286077
GOTERM_BP_5	GO:0006812~cation transport	38	7.81893	0.0119214	6373, 65266, 6550, 9962, 157855, 245973, 29986, 79054, 123041, 152519, 57348, 1236, 126306, 1356, 479, 930, 1134, 7018, 6523, 5579, 4842, 6947, 286133, 4283, 6363, 6366, 348980, 183, 80036, 114780, 6337, 6556, 3787, 5349, 1804, 10267, 4318, 3627	417	975	16130	1.50757	1	0.296503	0.291691
GOTERM_BP_5	GO:0032689~negative regulation of interferon-gamma production	5	1.02881	0.0121425	3127, 114771, 3126, 26525, 10225	417	35	16130	5.52587	1	0.299256	0.294399
GOTERM_BP_5	GO:0032649~regulation of interferon-gamma production	8	1.64609	0.0127092	1236, 3127, 114771, 3126, 146206, 6556, 26525, 10225	417	97	16130	3.19019	1	0.306796	0.301816
GOTERM_BP_5	GO:0086042~cardiac muscle cell-cardiac muscle cell adhesion	3	0.617284	0.0127879	1832, 3728, 1829	417	7	16130	16.5776	1	0.306796	0.301816
GOTERM_BP_5	GO:0001768~establishment of T cell polarity	3	0.617284	0.0127879	1236, 6363, 6366	417	7	16130	16.5776	1	0.306796	0.301816
GOTERM_BP_5	GO:0051250~negative regulation of lymphocyte activation	9	1.85185	0.0137452	1029, 374403, 6441, 3127, 114771, 3126, 3620, 6422, 23495	417	122	16130	2.85352	1	0.32687	0.321565
GOTERM_BP_5	GO:0001894~tissue homeostasis	12	2.46914	0.0139504	3848, 12, 6441, 213, 3512, 6696, 26154, 145226, 7018, 54360, 1280, 7031	417	198	16130	2.34431	1	0.328866	0.323528
GOTERM_BP_5	GO:0032269~negative regulation of cellular protein metabolic process	38	7.81893	0.0156196	374403, 7021, 59082, 728113, 8710, 5266, 5268, 2150, 6590, 80760, 2886, 1475, 1474, 57467, 10891, 5753, 89777, 11005, 149708, 718, 12, 5275, 5055, 128488, 6422, 221476, 183, 145264, 1029, 1469, 2810, 79444, 144568, 653145, 80059, 6317, 6318, 4318	417	992	16130	1.48173	1	0.36504	0.359116
GOTERM_BP_5	GO:0050707~regulation of cytokine secretion	10	2.05761	0.0158526	1149, 1236, 6363, 3127, 3126, 336, 5047, 146206, 2150, 26525	417	150	16130	2.57874	1	0.367321	0.361359
GOTERM_BP_5	GO:0050829~defense response to Gram-negative bacterium	6	1.23457	0.0166727	84659, 6278, 1672, 6403, 6556, 2150	417	58	16130	4.00149	1	0.38186	0.375662
GOTERM_BP_5	GO:0001767~establishment of lymphocyte polarity	3	0.617284	0.0167618	1236, 6363, 6366	417	8	16130	14.5054	1	0.38186	0.375662
GOTERM_BP_5	GO:0032461~positive regulation of protein oligomerization	4	0.823045	0.0182258	3512, 4312, 4314, 8739	417	22	16130	7.03292	1	0.411751	0.405068
GOTERM_BP_5	GO:0046651~lymphocyte proliferation	14	2.88066	0.0193796	6441, 6363, 22806, 2051, 1029, 3127, 3126, 3620, 146206, 23495, 3575, 10451, 6556, 51237	417	263	16130	2.05907	1	0.434199	0.427152
GOTERM_BP_5	GO:0030193~regulation of blood coagulation	7	1.44033	0.021356	286133, 3848, 5055, 2266, 6403, 2150, 6280	417	84	16130	3.22342	1	0.473249	0.465568
GOTERM_BP_5	GO:0051248~negative regulation of protein metabolic process	39	8.02469	0.0214716	374403, 7021, 59082, 728113, 8710, 5266, 5268, 2150, 6590, 80760, 2886, 1475, 1474, 57467, 10891, 5753, 89777, 11005, 149708, 718, 12, 6441, 5275, 5055, 128488, 6422, 221476, 183, 145264, 1029, 1469, 2810, 79444, 144568, 653145, 80059, 6317, 6318, 4318	417	1049	16130	1.43809	1	0.473249	0.465568
GOTERM_BP_5	GO:0097529~myeloid leukocyte migration	10	2.05761	0.0222595	6441, 79148, 1236, 6363, 6278, 6366, 6279, 10451, 6280, 3627	417	159	16130	2.43277	1	0.482764	0.474928
GOTERM_BP_5	GO:0050866~negative regulation of cell activation	10	2.05761	0.0222595	1029, 374403, 6441, 3127, 114771, 3126, 3620, 6422, 23495, 10077	417	159	16130	2.43277	1	0.482764	0.474928
GOTERM_BP_5	GO:1903727~positive regulation of phospholipid metabolic process	5	1.02881	0.0225625	1236, 6363, 6366, 10451, 2261	417	42	16130	4.60489	1	0.484736	0.476869
GOTERM_BP_5	GO:0036152~phosphatidylethanolamine acyl-chain remodeling	4	0.823045	0.0230657	123745, 5320, 255189, 50487	417	24	16130	6.44684	1	0.484736	0.476869
GOTERM_BP_5	GO:0003081~regulation of systemic arterial blood pressure by renin-angiotensin	4	0.823045	0.0230657	1359, 1511, 183, 2150	417	24	16130	6.44684	1	0.484736	0.476869
GOTERM_BP_5	GO:0034368~protein-lipid complex remodeling	4	0.823045	0.0230657	5320, 336, 338, 183	417	24	16130	6.44684	1	0.484736	0.476869
GOTERM_BP_5	GO:0007044~cell-substrate junction assembly	7	1.44033	0.0248992	3914, 3918, 3909, 6422, 3861, 3852, 1308	417	87	16130	3.11227	1	0.517709	0.509306
GOTERM_BP_5	GO:0045745~positive regulation of G-protein coupled receptor protein signaling pathway	4	0.823045	0.0257214	25818, 5653, 4842, 718	417	25	16130	6.18897	1	0.517709	0.509306
GOTERM_BP_5	GO:0034695~response to prostaglandin E	4	0.823045	0.0257214	1236, 6363, 6366, 6422	417	25	16130	6.18897	1	0.517709	0.509306
GOTERM_BP_5	GO:0071624~positive regulation of granulocyte chemotaxis	4	0.823045	0.0257214	1236, 6363, 6278, 6366	417	25	16130	6.18897	1	0.517709	0.509306
GOTERM_BP_5	GO:0032945~negative regulation of mononuclear cell proliferation	6	1.23457	0.0260045	1029, 6441, 3127, 3126, 3620, 23495	417	65	16130	3.57056	1	0.517709	0.509306
GOTERM_BP_5	GO:0050672~negative regulation of lymphocyte proliferation	6	1.23457	0.0260045	1029, 6441, 3127, 3126, 3620, 23495	417	65	16130	3.57056	1	0.517709	0.509306
GOTERM_BP_5	GO:0002524~hypersensitivity	3	0.617284	0.0260372	1236, 2051, 718	417	10	16130	11.6043	1	0.517709	0.509306
GOTERM_BP_5	GO:0050830~defense response to Gram-positive bacterium	7	1.44033	0.0261623	55894, 84659, 1511, 5320, 114771, 387695, 1672	417	88	16130	3.0769	1	0.517709	0.509306
GOTERM_BP_5	GO:0060491~regulation of cell projection assembly	10	2.05761	0.0265297	374403, 1236, 6363, 6366, 146206, 57451, 83715, 2150, 4070, 54869	417	164	16130	2.3586	1	0.518143	0.509733
GOTERM_BP_5	GO:0034765~regulation of ion transmembrane transport	18	3.7037	0.0265665	6373, 4283, 65266, 348980, 157855, 338440, 183, 9022, 149111, 126306, 930, 10891, 4842, 5349, 3787, 1804, 4318, 3627	417	392	16130	1.77617	1	0.518143	0.509733
GOTERM_BP_5	GO:0031346~positive regulation of cell projection organization	15	3.08642	0.0267654	7473, 6363, 6366, 11075, 57451, 83715, 2150, 1236, 146206, 5753, 4137, 150696, 4747, 54869, 3934	417	304	16130	1.9086	1	0.518293	0.509881
GOTERM_BP_5	GO:0035987~endodermal cell differentiation	5	1.02881	0.0282917	3914, 1301, 3909, 6657, 4318	417	45	16130	4.2979	1	0.540952	0.532172
GOTERM_BP_5	GO:0001958~endochondral ossification	4	0.823045	0.0285342	4325, 2261, 1749, 1280	417	26	16130	5.95093	1	0.540952	0.532172
GOTERM_BP_5	GO:0051491~positive regulation of filopodium assembly	4	0.823045	0.0285342	1236, 6366, 57451, 83715	417	26	16130	5.95093	1	0.540952	0.532172
GOTERM_BP_5	GO:0045619~regulation of lymphocyte differentiation	9	1.85185	0.028753	1029, 6363, 114771, 22806, 146206, 6422, 3575, 11005, 7704	417	140	16130	2.48664	1	0.541315	0.53253
GOTERM_BP_5	GO:0060326~cell chemotaxis	13	2.6749	0.0303095	6373, 4283, 6441, 6363, 6278, 6366, 6279, 2150, 6280, 79148, 1236, 10451, 3627	417	251	16130	2.0034	1	0.559099	0.550025
GOTERM_BP_5	GO:0046847~filopodium assembly	5	1.02881	0.0303763	57348, 1236, 6366, 57451, 83715	417	46	16130	4.20446	1	0.559099	0.550025
GOTERM_BP_5	GO:0019221~cytokine-mediated signaling pathway	23	4.73251	0.0304837	6373, 8784, 4283, 53905, 6363, 6366, 3120, 1271, 2150, 26525, 84639, 3107, 3557, 1236, 3127, 3126, 56300, 23495, 3575, 80059, 10663, 3627, 10555	417	554	16130	1.60589	1	0.559099	0.550025
GOTERM_BP_5	GO:0002003~angiotensin maturation	3	0.617284	0.0312881	1359, 1511, 183	417	11	16130	10.5494	1	0.559099	0.550025
GOTERM_BP_5	GO:0003334~keratinocyte development	3	0.617284	0.0312881	64919, 3849, 2810	417	11	16130	10.5494	1	0.559099	0.550025
GOTERM_BP_5	GO:0060525~prostate glandular acinus development	3	0.617284	0.0312881	3239, 6422, 8626	417	11	16130	10.5494	1	0.559099	0.550025
GOTERM_BP_5	GO:0036151~phosphatidylcholine acyl-chain remodeling	4	0.823045	0.0315031	123745, 5320, 255189, 50487	417	27	16130	5.73053	1	0.559099	0.550025
GOTERM_BP_5	GO:0060512~prostate gland morphogenesis	4	0.823045	0.0315031	3239, 5268, 6422, 8626	417	27	16130	5.73053	1	0.559099	0.550025
GOTERM_BP_5	GO:0050729~positive regulation of inflammatory response	8	1.64609	0.0318762	115362, 1236, 5320, 3620, 6279, 183, 6280, 718	417	117	16130	2.64486	1	0.559099	0.550025
GOTERM_BP_5	GO:0060173~limb development	10	2.05761	0.032381	7473, 7021, 3239, 1311, 79977, 8626, 1749, 7704, 5307, 1280	417	170	16130	2.27536	1	0.559099	0.550025
GOTERM_BP_5	GO:0007596~blood coagulation	16	3.29218	0.0325425	728113, 5055, 3046, 2150, 6280, 9162, 3848, 2159, 653145, 3047, 2266, 6403, 10451, 10077, 5579, 4778	417	342	16130	1.80964	1	0.559099	0.550025
GOTERM_BP_5	GO:0002437~inflammatory response to antigenic stimulus	5	1.02881	0.0325491	1236, 3127, 3126, 2051, 718	417	47	16130	4.11501	1	0.559099	0.550025
GOTERM_BP_5	GO:0060350~endochondral bone morphogenesis	5	1.02881	0.0325491	1311, 4325, 2261, 1749, 1280	417	47	16130	4.11501	1	0.559099	0.550025
GOTERM_BP_5	GO:0070664~negative regulation of leukocyte proliferation	6	1.23457	0.0325849	1029, 6441, 3127, 3126, 3620, 23495	417	69	16130	3.36357	1	0.559099	0.550025
GOTERM_BP_5	GO:0050670~regulation of lymphocyte proliferation	11	2.26337	0.0330794	1029, 6441, 6363, 3127, 3126, 3620, 22806, 146206, 23495, 10451, 51237	417	198	16130	2.14895	1	0.564015	0.554861
GOTERM_BP_5	GO:2000021~regulation of ion homeostasis	11	2.26337	0.0340011	6373, 4283, 65266, 126306, 1236, 6363, 6366, 930, 4842, 183, 3627	417	199	16130	2.13815	1	0.572528	0.563236
GOTERM_BP_5	GO:0032944~regulation of mononuclear cell proliferation	11	2.26337	0.0340011	1029, 6441, 6363, 3127, 3126, 3620, 22806, 146206, 23495, 10451, 51237	417	199	16130	2.13815	1	0.572528	0.563236
GOTERM_BP_5	GO:0006658~phosphatidylserine metabolic process	4	0.823045	0.0346273	123745, 5320, 255189, 51365	417	28	16130	5.52587	1	0.577611	0.568237
GOTERM_BP_5	GO:0050851~antigen receptor-mediated signaling pathway	12	2.46914	0.0349036	919, 1236, 3127, 3126, 930, 3543, 146206, 10451, 5579, 3120, 915, 3702	417	228	16130	2.03585	1	0.577611	0.568237
GOTERM_BP_5	GO:0034762~regulation of transmembrane transport	18	3.7037	0.0349422	6373, 4283, 65266, 348980, 157855, 338440, 183, 9022, 149111, 126306, 930, 10891, 4842, 5349, 3787, 1804, 4318, 3627	417	406	16130	1.71492	1	0.577611	0.568237
GOTERM_BP_5	GO:0007166~cell surface receptor signaling pathway	84	17.284	0.0360763	9982, 3683, 245973, 3120, 84639, 2150, 53342, 57822, 3557, 80326, 284217, 2266, 10891, 10451, 5579, 915, 919, 8784, 53905, 6363, 6366, 3694, 3175, 1271, 26525, 145264, 80036, 3728, 1149, 3127, 3126, 25791, 56300, 23495, 1949, 925, 1749, 926, 10663, 10468, 53836, 6373, 7021, 25928, 6456, 2051, 4070, 1280, 9162, 149111, 2886, 1236, 930, 10718, 3575, 84985, 8626, 10077, 5753, 9518, 8745, 4821, 10555…	417	2669	16130	1.21739	1	0.592745	0.583125
GOTERM_BP_5	GO:0043950~positive regulation of cAMP-mediated signaling	3	0.617284	0.0369157	6373, 4283, 3627	417	12	16130	9.67026	1	0.597735	0.588034
GOTERM_BP_5	GO:0017121~phospholipid scrambling	3	0.617284	0.0369157	121601, 63982, 338440	417	12	16130	9.67026	1	0.597735	0.588034
GOTERM_BP_5	GO:0050921~positive regulation of chemotaxis	8	1.64609	0.0372486	6373, 4283, 1236, 6363, 6278, 6366, 2150, 3627	417	121	16130	2.55743	1	0.597735	0.588034
GOTERM_BP_5	GO:0006915~apoptotic process	58	11.9342	0.037262	6279, 3002, 3001, 10537, 2266, 10891, 10451, 5579, 8784, 5275, 6363, 6366, 653499, 23532, 1271, 6280, 2999, 1029, 64919, 1149, 79444, 25791, 3963, 8739, 7021, 5047, 1280, 11009, 149428, 1236, 213, 23581, 1311, 158471, 8626, 5314, 85477, 10752, 284110, 4747, 3934, 64065, 5055, 6422, 5455, 183, 2261, 92196, 2898, 2810, 2138, 10804, 3620, 6657, 51237, 7704, 51316, 4318	417	1747	16130	1.2842	1	0.597735	0.588034
GOTERM_BP_5	GO:0035107~appendage morphogenesis	9	1.85185	0.0381136	7473, 7021, 3239, 79977, 8626, 1749, 7704, 5307, 1280	417	148	16130	2.35223	1	0.604246	0.594439
GOTERM_BP_5	GO:0035108~limb morphogenesis	9	1.85185	0.0381136	7473, 7021, 3239, 79977, 8626, 1749, 7704, 5307, 1280	417	148	16130	2.35223	1	0.604246	0.594439
GOTERM_BP_5	GO:0032409~regulation of transporter activity	11	2.26337	0.03935	65266, 126306, 336, 10891, 338440, 4842, 5349, 3787, 183, 4318, 149111	417	204	16130	2.08574	1	0.620219	0.610153
GOTERM_BP_5	GO:0019932~second-messenger-mediated signaling	12	2.46914	0.0397619	6373, 5152, 4283, 126306, 63928, 1672, 6403, 4842, 57451, 183, 925, 3627	417	233	16130	1.99216	1	0.623089	0.612976
GOTERM_BP_5	GO:0051279~regulation of release of sequestered calcium ion into cytosol	6	1.23457	0.0401176	6373, 4283, 126306, 930, 4842, 3627	417	73	16130	3.17926	1	0.625051	0.614907
GOTERM_BP_5	GO:0050869~negative regulation of B cell activation	4	0.823045	0.0413364	1029, 374403, 6422, 23495	417	30	16130	5.15747	1	0.636721	0.626387
GOTERM_BP_5	GO:0031640~killing of cells of other organism	4	0.823045	0.0413364	1511, 213, 2150, 10578	417	30	16130	5.15747	1	0.636721	0.626387
GOTERM_BP_5	GO:0043550~regulation of lipid kinase activity	5	1.02881	0.0421298	1236, 6363, 6366, 10451, 2261	417	51	16130	3.79226	1	0.63898	0.628609
GOTERM_BP_5	GO:0060177~regulation of angiotensin metabolic process	3	0.617284	0.0428972	1359, 1511, 183	417	13	16130	8.9264	1	0.63898	0.628609
GOTERM_BP_5	GO:0001771~immunological synapse formation	3	0.617284	0.0428972	1236, 6363, 6366	417	13	16130	8.9264	1	0.63898	0.628609
GOTERM_BP_5	GO:0031274~positive regulation of pseudopodium assembly	3	0.617284	0.0428972	1236, 6366, 2150	417	13	16130	8.9264	1	0.63898	0.628609
GOTERM_BP_5	GO:0051883~killing of cells in other organism involved in symbiotic interaction	3	0.617284	0.0428972	1511, 213, 2150	417	13	16130	8.9264	1	0.63898	0.628609
GOTERM_BP_5	GO:0051818~disruption of cells of other organism involved in symbiotic interaction	3	0.617284	0.0428972	1511, 213, 2150	417	13	16130	8.9264	1	0.63898	0.628609
GOTERM_BP_5	GO:0045834~positive regulation of lipid metabolic process	8	1.64609	0.0447598	1236, 6363, 6366, 336, 10451, 10891, 2261, 183	417	126	16130	2.45594	1	0.661515	0.650779
GOTERM_BP_5	GO:0031345~negative regulation of cell projection organization	9	1.85185	0.0448981	7473, 4099, 6696, 6366, 25791, 11075, 11202, 4070, 7869	417	153	16130	2.27536	1	0.661515	0.650779
GOTERM_BP_5	GO:0050864~regulation of B cell activation	8	1.64609	0.0463706	1029, 374403, 22806, 3543, 6422, 23495, 10451, 51237	417	127	16130	2.4366	1	0.679518	0.668489
GOTERM_BP_5	GO:0061041~regulation of wound healing	8	1.64609	0.0480181	286133, 3848, 84525, 5055, 2266, 6403, 2150, 6280	417	128	16130	2.41757	1	0.699876	0.688517
GOTERM_BP_5	GO:0031272~regulation of pseudopodium assembly	3	0.617284	0.0492107	1236, 6366, 2150	417	14	16130	8.2888	1	0.709629	0.698111
GOTERM_BP_5	GO:0086069~bundle of His cell to Purkinje myocyte communication	3	0.617284	0.0492107	1832, 3728, 1829	417	14	16130	8.2888	1	0.709629	0.698111
GOTERM_BP_5	GO:0001706~endoderm formation	5	1.02881	0.0502512	3914, 1301, 3909, 6657, 4318	417	54	16130	3.58158	1	0.71522	0.703611
GOTERM_BP_5	GO:0071621~granulocyte chemotaxis	7	1.44033	0.0503575	1236, 6363, 6278, 6366, 6279, 10451, 6280	417	103	16130	2.62881	1	0.71522	0.703611
GOTERM_BP_5	GO:1904062~regulation of cation transmembrane transport	11	2.26337	0.0503899	6373, 4283, 126306, 930, 4842, 5349, 3787, 183, 1804, 4318, 3627	417	213	16130	1.99761	1	0.71522	0.703611
GOTERM_BP_5	GO:0032412~regulation of ion transmembrane transporter activity	10	2.05761	0.0507778	65266, 126306, 10891, 338440, 4842, 5349, 3787, 183, 4318, 149111	417	185	16130	2.09087	1	0.716972	0.705335
GOTERM_BP_5	GO:0001501~skeletal system development	20	4.11523	0.0520896	6422, 2261, 54360, 1280, 63827, 3239, 2138, 1301, 1311, 79977, 1310, 8626, 8538, 85477, 4325, 10683, 1749, 7704, 5307, 4318	417	490	16130	1.57882	1	0.731684	0.719808
GOTERM_BP_5	GO:0042475~odontogenesis of dentin-containing tooth	6	1.23457	0.0532482	64065, 64919, 256764, 25928, 8626, 123041	417	79	16130	2.9378	1	0.744103	0.732026
GOTERM_BP_5	GO:0007156~homophilic cell adhesion via plasma membrane adhesion molecules	9	1.85185	0.0540307	1830, 1013, 26167, 81607, 1829, 1828, 57549, 1825, 1823	417	159	16130	2.18949	1	0.751165	0.738974
GOTERM_BP_5	GO:0072676~lymphocyte migration	6	1.23457	0.0556524	6373, 1236, 6363, 6278, 6366, 3627	417	80	16130	2.90108	1	0.768372	0.755901
GOTERM_BP_5	GO:0042953~lipoprotein transport	3	0.617284	0.0558352	4036, 338, 5579	417	15	16130	7.73621	1	0.768372	0.755901
GOTERM_BP_5	GO:0031103~axon regeneration	4	0.823045	0.0565463	6696, 10752, 11202, 4747	417	34	16130	4.55071	1	0.770337	0.757834
GOTERM_BP_5	GO:0071827~plasma lipoprotein particle organization	4	0.823045	0.0565463	5320, 336, 338, 183	417	34	16130	4.55071	1	0.770337	0.757834
GOTERM_BP_5	GO:0034341~response to interferon-gamma	9	1.85185	0.0573206	3107, 115362, 10537, 6363, 3127, 6366, 3126, 6556, 3120	417	161	16130	2.1623	1	0.776981	0.76437
GOTERM_BP_5	GO:0060191~regulation of lipase activity	6	1.23457	0.0581183	728113, 336, 653145, 2261, 183, 3702	417	81	16130	2.86526	1	0.780187	0.767525
GOTERM_BP_5	GO:0022898~regulation of transmembrane transporter activity	10	2.05761	0.0584156	65266, 126306, 10891, 338440, 4842, 5349, 3787, 183, 4318, 149111	417	190	16130	2.03585	1	0.780187	0.767525
GOTERM_BP_5	GO:0046903~secretion	38	7.81893	0.0584205	7021, 65266, 148281, 5320, 5047, 6279, 2571, 2051, 2150, 9162, 115362, 1236, 3557, 213, 26154, 336, 2266, 6403, 85477, 7018, 12, 6363, 9379, 6422, 183, 6280, 26525, 242, 1149, 3127, 3126, 255189, 146206, 415117, 7425, 7447, 50487, 8618	417	1098	16130	1.33869	1	0.780187	0.767525
GOTERM_BP_5	GO:0009306~protein secretion	19	3.90947	0.0616787	7021, 6363, 5047, 6422, 183, 2051, 2150, 26525, 115362, 1149, 3557, 1236, 3127, 3126, 336, 146206, 2266, 7425, 7447	417	469	16130	1.56704	1	0.813956	0.800745
GOTERM_BP_5	GO:0006869~lipid transport	14	2.88066	0.061944	5320, 9227, 64137, 63982, 338440, 80833, 121601, 213, 26154, 336, 255189, 338, 10351, 50487	417	312	16130	1.73569	1	0.813956	0.800745
GOTERM_BP_5	GO:1903725~regulation of phospholipid metabolic process	5	1.02881	0.0623174	1236, 6363, 6366, 10451, 2261	417	58	16130	3.33457	1	0.813956	0.800745
GOTERM_BP_5	GO:0043090~amino acid import	3	0.617284	0.0627505	6556, 183, 383	417	16	16130	7.2527	1	0.813956	0.800745
GOTERM_BP_5	GO:0010744~positive regulation of macrophage derived foam cell differentiation	3	0.617284	0.0627505	5320, 338, 183	417	16	16130	7.2527	1	0.813956	0.800745
GOTERM_BP_5	GO:0031269~pseudopodium assembly	3	0.617284	0.0627505	1236, 6366, 2150	417	16	16130	7.2527	1	0.813956	0.800745
GOTERM_BP_5	GO:0001818~negative regulation of cytokine production	11	2.26337	0.0642403	6441, 1149, 3127, 114771, 3126, 336, 3620, 6556, 2150, 26525, 10225	417	223	16130	1.90803	1	0.828303	0.814859
GOTERM_BP_5	GO:0032459~regulation of protein oligomerization	4	0.823045	0.065011	3512, 4312, 4314, 8739	417	36	16130	4.2979	1	0.828303	0.814859
GOTERM_BP_5	GO:0035137~hindlimb morphogenesis	4	0.823045	0.065011	7473, 7021, 7704, 5307	417	36	16130	4.2979	1	0.828303	0.814859
GOTERM_BP_5	GO:0060135~maternal process involved in female pregnancy	5	1.02881	0.0655519	6696, 1829, 1828, 2706, 383	417	59	16130	3.27806	1	0.828303	0.814859
GOTERM_BP_5	GO:0031334~positive regulation of protein complex assembly	11	2.26337	0.0656947	115362, 1236, 3512, 6366, 146206, 4312, 85477, 4137, 4314, 143098, 8739	417	224	16130	1.89952	1	0.828303	0.814859
GOTERM_BP_5	GO:0030593~neutrophil chemotaxis	6	1.23457	0.0658856	1236, 6363, 6366, 6279, 10451, 6280	417	84	16130	2.76293	1	0.828303	0.814859
GOTERM_BP_5	GO:0002521~leukocyte differentiation	19	3.90947	0.0659953	6363, 22806, 6422, 3175, 8581, 2150, 1029, 64919, 10537, 1236, 114771, 146206, 3575, 11005, 925, 915, 7704, 3702, 4318	417	474	16130	1.55051	1	0.828303	0.814859
GOTERM_BP_5	GO:0002526~acute inflammatory response	8	1.64609	0.0665413	12, 1236, 3557, 336, 6279, 1672, 2051, 718	417	138	16130	2.24238	1	0.831306	0.817814
GOTERM_BP_5	GO:0007520~myoblast fusion	4	0.823045	0.0694491	4283, 9518, 4842, 3627	417	37	16130	4.18174	1	0.85971	0.845757
GOTERM_BP_5	GO:0010559~regulation of glycoprotein biosynthetic process	4	0.823045	0.0694491	1236, 6363, 6366, 10267	417	37	16130	4.18174	1	0.85971	0.845757
GOTERM_BP_5	GO:0071731~response to nitric oxide	3	0.617284	0.0699374	1236, 6363, 4314	417	17	16130	6.82607	1	0.861819	0.847832
GOTERM_BP_5	GO:0045807~positive regulation of endocytosis	7	1.44033	0.0722398	6441, 6363, 6366, 7018, 6556, 2150, 718	417	113	16130	2.39617	1	0.869944	0.855825
GOTERM_BP_5	GO:0042981~regulation of apoptotic process	46	9.46502	0.0724034	7021, 59082, 6279, 3002, 3001, 1280, 1236, 10537, 213, 1311, 2266, 10891, 10451, 8626, 5314, 85477, 9518, 10752, 4747, 64065, 8784, 5275, 6363, 5055, 6366, 22806, 5455, 6422, 23532, 183, 1271, 6280, 1029, 2898, 64919, 2810, 1149, 79444, 2138, 25791, 3620, 6657, 7704, 51316, 4318, 8739	417	1400	16130	1.27095	1	0.869944	0.855825
GOTERM_BP_5	GO:0051271~negative regulation of cellular component movement	12	2.46914	0.0734598	7473, 11009, 79148, 6366, 10718, 6422, 57152, 10891, 5314, 4070, 7869, 3868	417	259	16130	1.79217	1	0.869944	0.855825
GOTERM_BP_5	GO:0051281~positive regulation of release of sequestered calcium ion into cytosol	4	0.823045	0.0740203	6373, 4283, 930, 3627	417	38	16130	4.07169	1	0.869944	0.855825
GOTERM_BP_5	GO:0071622~regulation of granulocyte chemotaxis	4	0.823045	0.0740203	1236, 6363, 6278, 6366	417	38	16130	4.07169	1	0.869944	0.855825
GOTERM_BP_5	GO:1990748~cellular detoxification	6	1.23457	0.0742039	53905, 2952, 213, 4257, 119391, 6280	417	87	16130	2.66766	1	0.869944	0.855825
GOTERM_BP_5	GO:2000525~positive regulation of T cell costimulation	2	0.411523	0.0753976	1236, 2051	417	3	16130	25.7874	1	0.869944	0.855825
GOTERM_BP_5	GO:1902023~L-arginine transport	2	0.411523	0.0753976	6556, 183	417	3	16130	25.7874	1	0.869944	0.855825
GOTERM_BP_5	GO:0097026~dendritic cell dendrite assembly	2	0.411523	0.0753976	6363, 6366	417	3	16130	25.7874	1	0.869944	0.855825
GOTERM_BP_5	GO:0010482~regulation of epidermal cell division	2	0.411523	0.0753976	2810, 8626	417	3	16130	25.7874	1	0.869944	0.855825
GOTERM_BP_5	GO:0048708~astrocyte differentiation	5	1.02881	0.0757678	4099, 5454, 6279, 4821, 6280	417	62	16130	3.11944	1	0.869944	0.855825
GOTERM_BP_5	GO:0043066~negative regulation of apoptotic process	29	5.96708	0.0765355	7021, 1280, 1236, 213, 1311, 2266, 10891, 8626, 5314, 10752, 4747, 8784, 5275, 6363, 5055, 6366, 5455, 6422, 23532, 1271, 2898, 64919, 2810, 1149, 79444, 2138, 3620, 51316, 4318	417	818	16130	1.37133	1	0.869944	0.855825
GOTERM_BP_5	GO:0048640~negative regulation of developmental growth	6	1.23457	0.0770979	7473, 6696, 6422, 2261, 51316, 7869	417	88	16130	2.63734	1	0.869944	0.855825
GOTERM_BP_5	GO:0010522~regulation of calcium ion transport into cytosol	6	1.23457	0.0770979	6373, 4283, 126306, 930, 4842, 3627	417	88	16130	2.63734	1	0.869944	0.855825
GOTERM_BP_5	GO:0022612~gland morphogenesis	7	1.44033	0.0771792	3239, 25928, 10718, 5268, 6422, 8626, 383	417	115	16130	2.3545	1	0.869944	0.855825
GOTERM_BP_5	GO:0042476~odontogenesis	7	1.44033	0.0771792	64065, 64919, 80326, 256764, 25928, 8626, 123041	417	115	16130	2.3545	1	0.869944	0.855825
GOTERM_BP_5	GO:0010818~T cell chemotaxis	3	0.617284	0.0773772	6373, 6278, 3627	417	18	16130	6.44684	1	0.869944	0.855825
GOTERM_BP_5	GO:1901881~positive regulation of protein depolymerization	3	0.617284	0.0773772	146206, 11075, 2150	417	18	16130	6.44684	1	0.869944	0.855825
GOTERM_BP_5	GO:0098543~detection of other organism	3	0.617284	0.0773772	3127, 114771, 3126	417	18	16130	6.44684	1	0.869944	0.855825
GOTERM_BP_5	GO:0036150~phosphatidylserine acyl-chain remodeling	3	0.617284	0.0773772	123745, 5320, 255189	417	18	16130	6.44684	1	0.869944	0.855825
GOTERM_BP_5	GO:0072643~interferon-gamma secretion	3	0.617284	0.0773772	146206, 2150, 26525	417	18	16130	6.44684	1	0.869944	0.855825
GOTERM_BP_5	GO:0007369~gastrulation	9	1.85185	0.0776564	7473, 3914, 3557, 2138, 1301, 3909, 6422, 6657, 4318	417	172	16130	2.02401	1	0.869944	0.855825
GOTERM_BP_5	GO:0008088~axo-dendritic transport	4	0.823045	0.0787216	147700, 547, 4137, 4747	417	39	16130	3.96729	1	0.874649	0.860453
GOTERM_BP_5	GO:1903115~regulation of actin filament-based movement	4	0.823045	0.0787216	1832, 3728, 7139, 1829	417	39	16130	3.96729	1	0.874649	0.860453
GOTERM_BP_5	GO:0043067~regulation of programmed cell death	46	9.46502	0.0807712	7021, 59082, 6279, 3002, 3001, 1280, 1236, 10537, 213, 1311, 2266, 10891, 10451, 8626, 5314, 85477, 9518, 10752, 4747, 64065, 8784, 5275, 6363, 5055, 6366, 22806, 5455, 6422, 23532, 183, 1271, 6280, 1029, 2898, 64919, 2810, 1149, 79444, 2138, 25791, 3620, 6657, 7704, 51316, 4318, 8739	417	1413	16130	1.25926	1	0.893758	0.879253
GOTERM_BP_5	GO:0002009~morphogenesis of an epithelium	20	4.11523	0.0814429	65266, 94234, 25928, 5268, 6422, 183, 4070, 7053, 3239, 57822, 2138, 80326, 79977, 146206, 3872, 8626, 341640, 342574, 3853, 3868	417	521	16130	1.48488	1	0.897422	0.882857
GOTERM_BP_5	GO:0042098~T cell proliferation	9	1.85185	0.0817644	1029, 6441, 6363, 3127, 3126, 3620, 146206, 6556, 2051	417	174	16130	2.00074	1	0.897422	0.882857
GOTERM_BP_5	GO:0030217~T cell differentiation	10	2.05761	0.0829109	1029, 64919, 1236, 6363, 146206, 3575, 925, 915, 7704, 3702	417	204	16130	1.89613	1	0.902406	0.88776
GOTERM_BP_5	GO:0033077~T cell differentiation in thymus	5	1.02881	0.0829969	1029, 64919, 1236, 3575, 915	417	64	16130	3.02196	1	0.902406	0.88776
GOTERM_BP_5	GO:0051489~regulation of filopodium assembly	4	0.823045	0.0835499	1236, 6366, 57451, 83715	417	40	16130	3.86811	1	0.902406	0.88776
GOTERM_BP_5	GO:0050701~interleukin-1 secretion	4	0.823045	0.0835499	115362, 1236, 6363, 2150	417	40	16130	3.86811	1	0.902406	0.88776
GOTERM_BP_5	GO:0001704~formation of primary germ layer	7	1.44033	0.0849373	7473, 3914, 2138, 1301, 3909, 6657, 4318	417	118	16130	2.29464	1	0.907782	0.893049
GOTERM_BP_5	GO:0002534~cytokine production involved in inflammatory response	3	0.617284	0.0850523	115362, 3620, 10225	417	19	16130	6.10754	1	0.907782	0.893049
GOTERM_BP_5	GO:1901739~regulation of myoblast fusion	3	0.617284	0.0850523	4283, 9518, 3627	417	19	16130	6.10754	1	0.907782	0.893049
GOTERM_BP_5	GO:0032845~negative regulation of homeostatic process	9	1.85185	0.0859989	6373, 4283, 126306, 1236, 6363, 6366, 930, 4842, 3627	417	176	16130	1.97801	1	0.914286	0.899447
GOTERM_BP_5	GO:0010771~negative regulation of cell morphogenesis involved in differentiation	7	1.44033	0.0876157	7473, 4099, 6696, 25791, 6422, 4070, 7869	417	119	16130	2.27536	1	0.922802	0.907825
GOTERM_BP_5	GO:0043069~negative regulation of programmed cell death	29	5.96708	0.0880591	7021, 1280, 1236, 213, 1311, 2266, 10891, 8626, 5314, 10752, 4747, 8784, 5275, 6363, 5055, 6366, 5455, 6422, 23532, 1271, 2898, 64919, 2810, 1149, 79444, 2138, 3620, 51316, 4318	417	829	16130	1.35314	1	0.922802	0.907825
GOTERM_BP_5	GO:2001235~positive regulation of apoptotic signaling pathway	9	1.85185	0.0881634	2810, 6422, 6279, 8626, 3002, 183, 6280, 4318, 8739	417	177	16130	1.96683	1	0.922802	0.907825
GOTERM_BP_5	GO:0032570~response to progesterone	4	0.823045	0.0885019	1829, 1828, 4821, 2706	417	41	16130	3.77376	1	0.922802	0.907825
GOTERM_BP_5	GO:0042088~T-helper 1 type immune response	4	0.823045	0.0885019	6363, 3127, 3126, 6556	417	41	16130	3.77376	1	0.922802	0.907825
GOTERM_BP_5	GO:0072080~nephron tubule development	6	1.23457	0.0892717	7021, 65266, 2138, 5455, 183, 4070	417	92	16130	2.52268	1	0.927263	0.912213
GOTERM_BP_5	GO:0048839~inner ear development	9	1.85185	0.0903595	57822, 2138, 10804, 1301, 341640, 6657, 1749, 54360, 1280	417	178	16130	1.95578	1	0.933406	0.918256
GOTERM_BP_5	GO:0006749~glutathione metabolic process	5	1.02881	0.0905517	124975, 2952, 4257, 119391, 9022	417	66	16130	2.93038	1	0.933406	0.918256
GOTERM_BP_5	GO:0002793~positive regulation of peptide secretion	6	1.23457	0.0924624	3127, 3126, 6279, 2266, 7447, 6280	417	93	16130	2.49555	1	0.947276	0.931901
GOTERM_BP_5	GO:2000406~positive regulation of T cell migration	3	0.617284	0.0929455	6278, 6366, 3627	417	20	16130	5.80216	1	0.947276	0.931901
GOTERM_BP_5	GO:0097178~ruffle assembly	3	0.617284	0.0929455	146206, 4070, 54869	417	20	16130	5.80216	1	0.947276	0.931901
GOTERM_BP_5	GO:1903018~regulation of glycoprotein metabolic process	4	0.823045	0.0935741	1236, 6363, 6366, 10267	417	42	16130	3.68391	1	0.95011	0.93469
GOTERM_BP_5	GO:1990266~neutrophil migration	6	1.23457	0.0957111	1236, 6363, 6366, 6279, 10451, 6280	417	94	16130	2.469	1	0.968182	0.952468
GOTERM_BP_5	GO:0048705~skeletal system morphogenesis	10	2.05761	0.0968672	2138, 1301, 1311, 79977, 6422, 8538, 4325, 2261, 1749, 1280	417	211	16130	1.83323	1	0.974809	0.958988
GOTERM_BP_5	GO:1903035~negative regulation of response to wounding	5	1.02881	0.0984233	3848, 5055, 6696, 2266, 11202	417	68	16130	2.8442	1	0.974809	0.958988
GOTERM_BP_5	GO:0061326~renal tubule development	6	1.23457	0.0990172	7021, 65266, 2138, 5455, 183, 4070	417	95	16130	2.44301	1	0.974809	0.958988
GOTERM_BP_5	GO:0006820~anion transport	18	3.7037	0.0991133	219855, 65266, 5320, 9635, 9962, 63982, 338440, 23632, 9022, 57348, 121601, 213, 255189, 50487, 6556, 55867, 5349, 6538	417	468	16130	1.48773	1	0.974809	0.958988
GOTERM_BP_5	GO:0032846~positive regulation of homeostatic process	10	2.05761	0.0991542	6373, 4283, 3127, 6696, 3126, 930, 10891, 7447, 183, 3627	417	212	16130	1.82458	1	0.974809	0.958988
GOTERM_BP_5	GO:0010958~regulation of amino acid import	2	0.411523	0.099248	183, 383	417	4	16130	19.3405	1	0.974809	0.958988
GOTERM_BP_5	GO:0071896~protein localization to adherens junction	2	0.411523	0.099248	1832, 143098	417	4	16130	19.3405	1	0.974809	0.958988

## Sheet: S9
Category	Term	Count	%	PValue	Genes	List Total	Pop Hits	Pop Total	Fold Enrichment	Bonferroni	Benjamini	FDR
GOTERM_BP_5	GO:0043588~skin development	9	8.91089	1.35301e-05	9355, 254910, 1775, 29841, 353142, 353134, 353135, 353137, 3857	76	236	16130	8.09378	0.0161051	0.0112111	0.0111177
GOTERM_BP_5	GO:0009913~epidermal cell differentiation	8	7.92079	1.86852e-05	254910, 1775, 29841, 353142, 353134, 6424, 353135, 353137	76	178	16130	9.53873	0.022173	0.0112111	0.0111177
GOTERM_BP_5	GO:0046651~lymphocyte proliferation	9	8.91089	2.9485e-05	3569, 973, 952, 6664, 3123, 80380, 1493, 3594, 114836	76	263	16130	7.26286	0.0347639	0.011794	0.0116957
GOTERM_BP_5	GO:0030216~keratinocyte differentiation	6	5.94059	0.000229624	254910, 1775, 353142, 353134, 353135, 353137	76	119	16130	10.701	0.240868	0.0649329	0.0643918
GOTERM_BP_5	GO:0050670~regulation of lymphocyte proliferation	7	6.93069	0.000316028	3569, 952, 6664, 3123, 80380, 1493, 3594	76	198	16130	7.50332	0.315655	0.0649329	0.0643918
GOTERM_BP_5	GO:0032944~regulation of mononuclear cell proliferation	7	6.93069	0.000324664	3569, 952, 6664, 3123, 80380, 1493, 3594	76	199	16130	7.46562	0.322713	0.0649329	0.0643918
GOTERM_BP_5	GO:0032649~regulation of interferon-gamma production	5	4.9505	0.00107746	5142, 3123, 80380, 3594, 114836	76	97	16130	10.94	0.725731	0.174785	0.173329
GOTERM_BP_5	GO:0030855~epithelial cell differentiation	10	9.90099	0.00116524	5915, 254910, 1775, 29841, 353142, 6664, 353134, 6424, 353135, 353137	76	563	16130	3.76975	0.75318	0.174785	0.173329
GOTERM_BP_5	GO:0048513~animal organ development	27	26.7327	0.00132961	9622, 4311, 197, 5915, 1775, 973, 29841, 1717, 3857, 4902, 9355, 6664, 353134, 2044, 3594, 1493, 353135, 353137, 114836, 760, 3569, 254910, 1302, 1101, 864, 353142, 79727	76	3129	16130	1.83138	0.797415	0.177282	0.175804
GOTERM_BP_5	GO:0002295~T-helper cell lineage commitment	3	2.9703	0.00160965	3569, 3594, 114836	76	13	16130	48.9777	0.855307	0.193159	0.191549
GOTERM_BP_5	GO:0043373~CD4-positive, alpha-beta T cell lineage commitment	3	2.9703	0.00187228	3569, 3594, 114836	76	14	16130	45.4793	0.894479	0.204249	0.202547
GOTERM_BP_5	GO:0072539~T-helper 17 cell differentiation	3	2.9703	0.00215383	3569, 3594, 114836	76	15	16130	42.4474	0.924784	0.215383	0.213589
GOTERM_BP_5	GO:0072538~T-helper 17 type immune response	3	2.9703	0.00277299	3569, 3594, 114836	76	17	16130	37.4536	0.964286	0.24734	0.245279
GOTERM_BP_5	GO:0046649~lymphocyte activation	10	9.90099	0.00288564	3569, 973, 952, 6664, 3123, 80380, 1493, 80328, 3594, 114836	76	643	16130	3.30073	0.968813	0.24734	0.245279
GOTERM_BP_5	GO:0032945~negative regulation of mononuclear cell proliferation	4	3.9604	0.00342971	6664, 3123, 80380, 1493	76	65	16130	13.0607	0.9838	0.257228	0.255085
GOTERM_BP_5	GO:0050672~negative regulation of lymphocyte proliferation	4	3.9604	0.00342971	6664, 3123, 80380, 1493	76	65	16130	13.0607	0.9838	0.257228	0.255085
GOTERM_BP_5	GO:0002360~T cell lineage commitment	3	2.9703	0.00383926	3569, 3594, 114836	76	20	16130	31.8355	0.990107	0.270649	0.268393
GOTERM_BP_5	GO:0070664~negative regulation of leukocyte proliferation	4	3.9604	0.00405973	6664, 3123, 80380, 1493	76	69	16130	12.3036	0.992415	0.270649	0.268393
GOTERM_BP_5	GO:0022008~neurogenesis	15	14.8515	0.00631221	9355, 6664, 7368, 2044, 22854, 5915, 3569, 575, 51473, 864, 57576, 107, 79727, 3798, 4902	76	1447	16130	2.20011	0.999499	0.398666	0.395344
GOTERM_BP_5	GO:0042098~T cell proliferation	5	4.9505	0.00877541	3569, 3123, 80380, 1493, 3594	76	174	16130	6.09876	0.999975	0.526524	0.522137
GOTERM_BP_5	GO:0007399~nervous system development	19	18.8119	0.00935282	9355, 6664, 7368, 2044, 114569, 22854, 5915, 3569, 387755, 575, 51473, 864, 57576, 744, 107, 79727, 3798, 10675, 4902	76	2170	16130	1.85829	0.999987	0.534447	0.529993
GOTERM_BP_5	GO:0030182~neuron differentiation	13	12.8713	0.0105923	9355, 6664, 7368, 2044, 22854, 5915, 3569, 575, 864, 107, 79727, 3798, 4902	76	1226	16130	2.25047	0.999997	0.543505	0.538975
GOTERM_BP_5	GO:0051251~positive regulation of lymphocyte activation	6	5.94059	0.0107955	3569, 952, 3123, 80380, 1493, 3594	76	287	16130	4.43701	0.999998	0.543505	0.538975
GOTERM_BP_5	GO:0045124~regulation of bone resorption	3	2.9703	0.0108701	760, 3569, 952	76	34	16130	18.7268	0.999998	0.543505	0.538975
GOTERM_BP_5	GO:0051249~regulation of lymphocyte activation	7	6.93069	0.0121232	3569, 952, 6664, 3123, 80380, 1493, 3594	76	411	16130	3.61474	1	0.581914	0.577065
GOTERM_BP_5	GO:0002696~positive regulation of leukocyte activation	6	5.94059	0.0148517	3569, 952, 3123, 80380, 1493, 3594	76	311	16130	4.0946	1	0.685464	0.679752
GOTERM_BP_5	GO:0050870~positive regulation of T cell activation	5	4.9505	0.0165393	3569, 3123, 80380, 1493, 3594	76	210	16130	5.05326	1	0.691286	0.685525
GOTERM_BP_5	GO:0050867~positive regulation of cell activation	6	5.94059	0.0166055	3569, 952, 3123, 80380, 1493, 3594	76	320	16130	3.97944	1	0.691286	0.685525
GOTERM_BP_5	GO:0046850~regulation of bone remodeling	3	2.9703	0.0170329	760, 3569, 952	76	43	16130	14.8072	1	0.691286	0.685525
GOTERM_BP_5	GO:0007166~cell surface receptor signaling pathway	21	20.7921	0.0176634	5142, 6664, 260434, 3123, 2044, 3594, 1493, 129293, 197, 3569, 575, 973, 51473, 222584, 1101, 952, 27299, 6424, 978, 2209, 4902	76	2669	16130	1.6699	1	0.691286	0.685525
GOTERM_BP_5	GO:1903039~positive regulation of leukocyte cell-cell adhesion	5	4.9505	0.0187049	3569, 3123, 80380, 1493, 3594	76	218	16130	4.86782	1	0.691286	0.685525
GOTERM_BP_5	GO:0051250~negative regulation of lymphocyte activation	4	3.9604	0.0192089	6664, 3123, 80380, 1493	76	122	16130	6.95858	1	0.691286	0.685525
GOTERM_BP_5	GO:0045453~bone resorption	3	2.9703	0.0193491	760, 3569, 952	76	46	16130	13.8415	1	0.691286	0.685525
GOTERM_BP_5	GO:0042093~T-helper cell differentiation	3	2.9703	0.020149	3569, 3594, 114836	76	47	16130	13.547	1	0.691286	0.685525
GOTERM_BP_5	GO:0002694~regulation of leukocyte activation	7	6.93069	0.0216063	3569, 952, 6664, 3123, 80380, 1493, 3594	76	468	16130	3.17448	1	0.691286	0.685525
GOTERM_BP_5	GO:0050851~antigen receptor-mediated signaling pathway	5	4.9505	0.0216497	5142, 973, 952, 3123, 1493	76	228	16130	4.65432	1	0.691286	0.685525
GOTERM_BP_5	GO:0002294~CD4-positive, alpha-beta T cell differentiation involved in immune response	3	2.9703	0.0217896	3569, 3594, 114836	76	49	16130	12.9941	1	0.691286	0.685525
GOTERM_BP_5	GO:0002287~alpha-beta T cell activation involved in immune response	3	2.9703	0.0226302	3569, 3594, 114836	76	50	16130	12.7342	1	0.691286	0.685525
GOTERM_BP_5	GO:0002293~alpha-beta T cell differentiation involved in immune response	3	2.9703	0.0226302	3569, 3594, 114836	76	50	16130	12.7342	1	0.691286	0.685525
GOTERM_BP_5	GO:0050671~positive regulation of lymphocyte proliferation	4	3.9604	0.0235905	3569, 952, 80380, 3594	76	132	16130	6.43142	1	0.691286	0.685525
GOTERM_BP_5	GO:0032946~positive regulation of mononuclear cell proliferation	4	3.9604	0.0240561	3569, 952, 80380, 3594	76	133	16130	6.38306	1	0.691286	0.685525
GOTERM_BP_5	GO:0032870~cellular response to hormone stimulus	8	7.92079	0.024195	5915, 5729, 760, 3569, 434, 107, 2044, 197	76	616	16130	2.75632	1	0.691286	0.685525
GOTERM_BP_5	GO:0070665~positive regulation of leukocyte proliferation	4	3.9604	0.0269539	3569, 952, 80380, 3594	76	139	16130	6.10754	1	0.726891	0.720834
GOTERM_BP_5	GO:0002292~T cell differentiation involved in immune response	3	2.9703	0.0279468	3569, 3594, 114836	76	56	16130	11.3698	1	0.726891	0.720834
GOTERM_BP_5	GO:0002757~immune response-activating signal transduction	7	6.93069	0.0282095	5142, 79931, 973, 952, 3123, 1493, 2209	76	498	16130	2.98325	1	0.726891	0.720834
GOTERM_BP_5	GO:0022409~positive regulation of cell-cell adhesion	5	4.9505	0.028354	3569, 3123, 80380, 1493, 3594	76	248	16130	4.27897	1	0.726891	0.720834
GOTERM_BP_5	GO:0002695~negative regulation of leukocyte activation	4	3.9604	0.0284699	6664, 3123, 80380, 1493	76	142	16130	5.9785	1	0.726891	0.720834
GOTERM_BP_5	GO:0046883~regulation of hormone secretion	5	4.9505	0.0305815	3569, 952, 6664, 3123, 2044	76	254	16130	4.17789	1	0.764538	0.758167
GOTERM_BP_5	GO:0050891~multicellular organismal water homeostasis	3	2.9703	0.031742	29841, 107, 6338	76	60	16130	10.6118	1	0.777355	0.770877
GOTERM_BP_5	GO:0048666~neuron development	10	9.90099	0.0344306	9355, 3569, 575, 864, 7368, 107, 2044, 3798, 4902, 22854	76	965	16130	2.19935	1	0.788088	0.781521
GOTERM_BP_5	GO:0031175~neuron projection development	9	8.91089	0.0355287	9355, 3569, 575, 7368, 107, 2044, 3798, 4902, 22854	76	817	16130	2.33798	1	0.788088	0.781521
GOTERM_BP_5	GO:0001822~kidney development	5	4.9505	0.0357554	5915, 760, 4311, 6664, 79727	76	267	16130	3.97447	1	0.788088	0.781521
GOTERM_BP_5	GO:0015833~peptide transport	5	4.9505	0.0361732	760, 3569, 952, 3123, 2044	76	268	16130	3.95964	1	0.788088	0.781521
GOTERM_BP_5	GO:1904321~response to forskolin	2	1.9802	0.0366058	107, 2044	76	8	16130	53.0592	1	0.788088	0.781521
GOTERM_BP_5	GO:0032729~positive regulation of interferon-gamma production	3	2.9703	0.0367533	5142, 3594, 114836	76	65	16130	9.79555	1	0.788088	0.781521
GOTERM_BP_5	GO:0002764~immune response-regulating signaling pathway	7	6.93069	0.0368884	5142, 79931, 973, 952, 3123, 1493, 2209	76	531	16130	2.79785	1	0.788088	0.781521
GOTERM_BP_5	GO:0050866~negative regulation of cell activation	4	3.9604	0.0378998	6664, 3123, 80380, 1493	76	159	16130	5.33929	1	0.788088	0.781521
GOTERM_BP_5	GO:0002768~immune response-regulating cell surface receptor signaling pathway	6	5.94059	0.0380909	5142, 973, 952, 3123, 1493, 2209	76	399	16130	3.19153	1	0.788088	0.781521
GOTERM_BP_5	GO:0048812~neuron projection morphogenesis	7	6.93069	0.0404288	9355, 575, 7368, 107, 2044, 3798, 22854	76	543	16130	2.73602	1	0.821678	0.814831
GOTERM_BP_5	GO:0002253~activation of immune response	7	6.93069	0.0425911	5142, 79931, 973, 952, 3123, 1493, 2209	76	550	16130	2.7012	1	0.821678	0.814831
GOTERM_BP_5	GO:0072001~renal system development	5	4.9505	0.0427813	5915, 760, 4311, 6664, 79727	76	283	16130	3.74977	1	0.821678	0.814831
GOTERM_BP_5	GO:0030104~water homeostasis	3	2.9703	0.0431381	29841, 107, 6338	76	71	16130	8.96775	1	0.821678	0.814831
GOTERM_BP_5	GO:0007422~peripheral nervous system development	3	2.9703	0.0431381	575, 864, 7368	76	71	16130	8.96775	1	0.821678	0.814831
GOTERM_BP_5	GO:0023061~signal release	6	5.94059	0.0446284	3569, 114088, 952, 6664, 3123, 2044	76	417	16130	3.05377	1	0.836783	0.82981
GOTERM_BP_5	GO:0042886~amide transport	5	4.9505	0.0456039	760, 3569, 952, 3123, 2044	76	289	16130	3.67192	1	0.841919	0.834903
GOTERM_BP_5	GO:0002708~positive regulation of lymphocyte mediated immunity	3	2.9703	0.0464747	3569, 3594, 114836	76	74	16130	8.6042	1	0.844994	0.837953
GOTERM_BP_5	GO:1901655~cellular response to ketone	3	2.9703	0.0476074	3569, 107, 2044	76	75	16130	8.48947	1	0.85267	0.845565
GOTERM_BP_5	GO:0046879~hormone secretion	5	4.9505	0.048529	3569, 952, 6664, 3123, 2044	76	295	16130	3.59723	1	0.856395	0.849258
GOTERM_BP_5	GO:0050863~regulation of T cell activation	5	4.9505	0.0505359	3569, 3123, 80380, 1493, 3594	76	299	16130	3.54911	1	0.878886	0.871562
GOTERM_BP_5	GO:0009914~hormone transport	5	4.9505	0.0541571	3569, 952, 6664, 3123, 2044	76	306	16130	3.46792	1	0.916305	0.908669
GOTERM_BP_5	GO:0045779~negative regulation of bone resorption	2	1.9802	0.0544097	3569, 952	76	12	16130	35.3728	1	0.916305	0.908669
GOTERM_BP_5	GO:0031294~lymphocyte costimulation	3	2.9703	0.0558127	3123, 80380, 1493	76	82	16130	7.76476	1	0.916305	0.908669
GOTERM_BP_5	GO:0061564~axon development	6	5.94059	0.0560681	9355, 575, 107, 2044, 3798, 22854	76	445	16130	2.86162	1	0.916305	0.908669
GOTERM_BP_5	GO:0070489~T cell aggregation	6	5.94059	0.0565055	3569, 3123, 80380, 1493, 3594, 114836	76	446	16130	2.8552	1	0.916305	0.908669
GOTERM_BP_5	GO:1903037~regulation of leukocyte cell-cell adhesion	5	4.9505	0.0579166	3569, 3123, 80380, 1493, 3594	76	313	16130	3.39036	1	0.924896	0.917188
GOTERM_BP_5	GO:0070486~leukocyte aggregation	6	5.94059	0.0600758	3569, 3123, 80380, 1493, 3594, 114836	76	454	16130	2.80489	1	0.924896	0.917188
GOTERM_BP_5	GO:0042100~B cell proliferation	3	2.9703	0.0607085	973, 952, 1493	76	86	16130	7.40361	1	0.924896	0.917188
GOTERM_BP_5	GO:0001655~urogenital system development	5	4.9505	0.0618137	5915, 760, 4311, 6664, 79727	76	320	16130	3.3162	1	0.924896	0.917188
GOTERM_BP_5	GO:0046851~negative regulation of bone remodeling	2	1.9802	0.0631895	3569, 952	76	14	16130	30.3195	1	0.924896	0.917188
GOTERM_BP_5	GO:0051050~positive regulation of transport	9	8.91089	0.0632134	760, 3569, 952, 6664, 260434, 3123, 6424, 91646, 197	76	920	16130	2.07623	1	0.924896	0.917188
GOTERM_BP_5	GO:0050868~negative regulation of T cell activation	3	2.9703	0.0644737	3123, 80380, 1493	76	89	16130	7.15405	1	0.924896	0.917188
GOTERM_BP_5	GO:0002286~T cell activation involved in immune response	3	2.9703	0.0644737	3569, 3594, 114836	76	89	16130	7.15405	1	0.924896	0.917188
GOTERM_BP_5	GO:0002705~positive regulation of leukocyte mediated immunity	3	2.9703	0.0644737	3569, 3594, 114836	76	89	16130	7.15405	1	0.924896	0.917188
GOTERM_BP_5	GO:0001894~tissue homeostasis	4	3.9604	0.0647427	760, 3569, 1302, 952	76	198	16130	4.28761	1	0.924896	0.917188
GOTERM_BP_5	GO:1903532~positive regulation of secretion by cell	5	4.9505	0.0658472	3569, 952, 6664, 260434, 3123	76	327	16130	3.24521	1	0.929608	0.921861
GOTERM_BP_5	GO:0048468~cell development	15	14.8515	0.0679128	9355, 6664, 7368, 2044, 22854, 5915, 1776, 3569, 1775, 575, 864, 107, 79727, 3798, 4902	76	1968	16130	1.61766	1	0.937852	0.930036
GOTERM_BP_5	GO:0002062~chondrocyte differentiation	3	2.9703	0.0683159	5915, 1302, 864	76	92	16130	6.92077	1	0.937852	0.930036
GOTERM_BP_5	GO:0030217~T cell differentiation	4	3.9604	0.0694833	3569, 1493, 3594, 114836	76	204	16130	4.16151	1	0.937852	0.930036
GOTERM_BP_5	GO:0002521~leukocyte differentiation	6	5.94059	0.0695573	760, 3569, 973, 1493, 3594, 114836	76	474	16130	2.68654	1	0.937852	0.930036
GOTERM_BP_5	GO:1903530~regulation of secretion by cell	7	6.93069	0.072527	3569, 114088, 952, 6664, 260434, 3123, 2044	76	630	16130	2.35819	1	0.959394	0.951399
GOTERM_BP_5	GO:0090087~regulation of peptide transport	4	3.9604	0.0735514	760, 952, 3123, 2044	76	209	16130	4.06195	1	0.959394	0.951399
GOTERM_BP_5	GO:1903038~negative regulation of leukocyte cell-cell adhesion	3	2.9703	0.0735535	3123, 80380, 1493	76	96	16130	6.6324	1	0.959394	0.951399
GOTERM_BP_5	GO:0048705~skeletal system morphogenesis	4	3.9604	0.0752081	5915, 1302, 1101, 6664	76	211	16130	4.02345	1	0.967879	0.959814
GOTERM_BP_5	GO:0048858~cell projection morphogenesis	8	7.92079	0.0767	9355, 575, 7368, 107, 2044, 3798, 352909, 22854	76	797	16130	2.13036	1	0.967879	0.959814
GOTERM_BP_5	GO:0001501~skeletal system development	6	5.94059	0.0777107	5915, 1302, 864, 1101, 6664, 197	76	490	16130	2.59882	1	0.967879	0.959814
GOTERM_BP_5	GO:0050714~positive regulation of protein secretion	4	3.9604	0.0777243	3569, 952, 260434, 3123	76	214	16130	3.96704	1	0.967879	0.959814
GOTERM_BP_5	GO:0007159~leukocyte cell-cell adhesion	6	5.94059	0.0782369	3569, 3123, 80380, 1493, 3594, 114836	76	491	16130	2.59353	1	0.967879	0.959814
GOTERM_BP_5	GO:0043046~DNA methylation involved in gamete generation	2	1.9802	0.0805085	122402, 91646	76	18	16130	23.5819	1	0.980572	0.972401
GOTERM_BP_5	GO:0048667~cell morphogenesis involved in neuron differentiation	6	5.94059	0.0808972	9355, 575, 107, 2044, 3798, 22854	76	496	16130	2.56738	1	0.980572	0.972401
GOTERM_BP_5	GO:0051047~positive regulation of secretion	5	4.9505	0.08332	3569, 952, 6664, 260434, 3123	76	355	16130	2.98925	1	0.996028	0.987728
GOTERM_BP_5	GO:0034104~negative regulation of tissue remodeling	2	1.9802	0.0847887	3569, 952	76	19	16130	22.3407	1	0.996028	0.987728
GOTERM_BP_5	GO:0032990~cell part morphogenesis	8	7.92079	0.0849297	9355, 575, 7368, 107, 2044, 3798, 352909, 22854	76	817	16130	2.07821	1	0.996028	0.987728
GOTERM_BP_5	GO:0001818~negative regulation of cytokine production	4	3.9604	0.0854924	3569, 260434, 3123, 80380	76	223	16130	3.80694	1	0.996028	0.987728
GOTERM_BP_5	GO:0071396~cellular response to lipid	6	5.94059	0.08804	5915, 3569, 5142, 79931, 107, 2044	76	509	16130	2.50181	1	1	0.992494
GOTERM_BP_5	GO:0045624~positive regulation of T-helper cell differentiation	2	1.9802	0.0890492	3569, 3594	76	20	16130	21.2237	1	1	0.992494
GOTERM_BP_5	GO:0071407~cellular response to organic cyclic compound	6	5.94059	0.0943362	5915, 3569, 5142, 107, 2044, 79727	76	520	16130	2.44889	1	1	0.992494
GOTERM_BP_5	GO:0007214~gamma-aminobutyric acid signaling pathway	2	1.9802	0.0975115	2567, 2555	76	22	16130	19.2943	1	1	0.992494
GOTERM_BP_5	GO:0051046~regulation of secretion	7	6.93069	0.0977118	3569, 114088, 952, 6664, 260434, 3123, 2044	76	683	16130	2.17519	1	1	0.992494
GOTERM_BP_5	GO:0046631~alpha-beta T cell activation	3	2.9703	0.0985847	3569, 3594, 114836	76	114	16130	5.58518	1	1	0.992494

## Sheet: S10
Category	Term	Count	%	PValue	Genes	List Total	Pop Hits	Pop Total	Fold Enrichment	Bonferroni	Benjamini	FDR
GOTERM_BP_5	GO:0048513~animal organ development	25	29.4118	0.00360397	9547, 5740, 257101, 2155, 6092, 8091, 55283, 8470, 3217, 116, 72, 4745, 1638, 939, 2562, 9472, 9099, 79784, 1001, 3983, 55714, 54768, 4634, 56704, 5308	73	3129	16130	1.76541	0.986961	1	1
GOTERM_BP_5	GO:0022008~neurogenesis	14	16.4706	0.0109954	2562, 494470, 22882, 6092, 8091, 55283, 152, 163175, 116, 55714, 84894, 1638, 10446, 5308	73	1447	16130	2.13782	0.999998	1	1
GOTERM_BP_5	GO:0048468~cell development	17	20	0.0118622	2562, 494470, 22882, 6092, 8091, 9472, 2041, 152, 163175, 8470, 116, 55714, 54768, 84894, 1638, 10446, 5308	73	1968	16130	1.90869	0.999999	1	1
GOTERM_BP_5	GO:0046189~phenol-containing compound biosynthetic process	3	3.52941	0.0124524	1001, 3067, 1638	73	38	16130	17.4441	1	1	1
GOTERM_BP_5	GO:0007399~nervous system development	18	21.1765	0.0133558	2562, 494470, 22882, 6092, 8091, 55283, 152, 163175, 56139, 116, 55714, 54768, 84894, 4745, 1638, 10446, 5308, 939	73	2170	16130	1.83284	1	1	1
GOTERM_BP_5	GO:0021983~pituitary gland development	3	3.52941	0.0171884	116, 8091, 5308	73	45	16130	14.7306	1	1	1
GOTERM_BP_5	GO:0030182~neuron differentiation	12	14.1176	0.0194651	116, 2562, 494470, 55714, 22882, 6092, 84894, 55283, 152, 5308, 10446, 163175	73	1226	16130	2.16273	1	1	1
GOTERM_BP_5	GO:0014706~striated muscle tissue development	6	7.05882	0.0200115	79784, 4634, 9472, 9099, 5308, 8470	73	350	16130	3.78787	1	1	1
GOTERM_BP_5	GO:1902533~positive regulation of intracellular signal transduction	10	11.7647	0.0201459	1646, 7164, 642273, 116, 6367, 2155, 6358, 9472, 152, 939	73	915	16130	2.41485	1	1	1
GOTERM_BP_5	GO:0070371~ERK1 and ERK2 cascade	5	5.88235	0.0232841	116, 6367, 6358, 338761, 5801	73	243	16130	4.54648	1	1	1
GOTERM_BP_5	GO:0009967~positive regulation of signal transduction	13	15.2941	0.0234704	7164, 642273, 5740, 6367, 2155, 494470, 9472, 152, 1646, 116, 1001, 6358, 939	73	1428	16130	2.01153	1	1	1
GOTERM_BP_5	GO:0007517~muscle organ development	6	7.05882	0.0237319	79784, 4634, 9472, 9099, 56704, 5308	73	366	16130	3.62228	1	1	1
GOTERM_BP_5	GO:0055013~cardiac muscle cell development	3	3.52941	0.0276549	9472, 5308, 8470	73	58	16130	11.4289	1	1	1
GOTERM_BP_5	GO:0051961~negative regulation of nervous system development	5	5.88235	0.0303329	116, 22882, 8091, 6092, 84894	73	264	16130	4.18483	1	1	1
GOTERM_BP_5	GO:0055006~cardiac cell development	3	3.52941	0.030356	9472, 5308, 8470	73	61	16130	10.8668	1	1	1
GOTERM_BP_5	GO:0043408~regulation of MAPK cascade	8	9.41176	0.03127	7164, 116, 6367, 6358, 338761, 5801, 152, 939	73	678	16130	2.60718	1	1	1
GOTERM_BP_5	GO:0050767~regulation of neurogenesis	8	9.41176	0.0321391	116, 55714, 22882, 8091, 6092, 84894, 1638, 152	73	682	16130	2.59189	1	1	1
GOTERM_BP_5	GO:0007156~homophilic cell adhesion via plasma membrane adhesion molecules	4	4.70588	0.0341888	56139, 1001, 55714, 6092	73	159	16130	5.55871	1	1	1
GOTERM_BP_5	GO:1902531~regulation of intracellular signal transduction	14	16.4706	0.038642	7164, 642273, 6367, 2155, 338761, 8091, 9472, 152, 1646, 116, 6358, 5801, 56704, 939	73	1714	16130	1.8048	1	1	1
GOTERM_BP_5	GO:0010647~positive regulation of cell communication	13	15.2941	0.0416196	7164, 642273, 5740, 6367, 2155, 494470, 9472, 152, 1646, 116, 1001, 6358, 939	73	1555	16130	1.84724	1	1	1
GOTERM_BP_5	GO:1904589~regulation of protein import	4	4.70588	0.0434405	10297, 5569, 9472, 939	73	175	16130	5.05049	1	1	1
GOTERM_BP_5	GO:0060538~skeletal muscle organ development	4	4.70588	0.0453014	79784, 4634, 9099, 5308	73	178	16130	4.96537	1	1	1
GOTERM_BP_5	GO:0060123~regulation of growth hormone secretion	2	2.35294	0.0480343	116, 8091	73	11	16130	40.1743	1	1	1
GOTERM_BP_5	GO:0021536~diencephalon development	3	3.52941	0.0496707	116, 8091, 5308	73	80	16130	8.28596	1	1	1
GOTERM_BP_5	GO:0072676~lymphocyte migration	3	3.52941	0.0496707	9547, 6367, 6358	73	80	16130	8.28596	1	1	1
GOTERM_BP_5	GO:0048738~cardiac muscle tissue development	4	4.70588	0.0504554	4634, 9472, 5308, 8470	73	186	16130	4.7518	1	1	1
GOTERM_BP_5	GO:0009966~regulation of signal transduction	19	22.3529	0.0518264	7164, 642273, 5046, 5740, 6367, 2155, 494470, 338761, 8091, 9472, 152, 1646, 116, 1001, 10297, 6358, 5801, 56704, 939	73	2728	16130	1.53894	1	1	1
GOTERM_BP_5	GO:0051897~positive regulation of protein kinase B signaling	3	3.52941	0.0541799	1646, 642273, 2155	73	84	16130	7.89139	1	1	1
GOTERM_BP_5	GO:0051960~regulation of nervous system development	8	9.41176	0.055219	116, 55714, 22882, 8091, 6092, 84894, 1638, 152	73	769	16130	2.29866	1	1	1
GOTERM_BP_5	GO:0030595~leukocyte chemotaxis	4	4.70588	0.0558834	9547, 6367, 2155, 6358	73	194	16130	4.55585	1	1	1
GOTERM_BP_5	GO:0008585~female gonad development	3	3.52941	0.0612029	116, 6092, 5308	73	90	16130	7.3653	1	1	1
GOTERM_BP_5	GO:0031399~regulation of protein modification process	13	15.2941	0.063759	7164, 9683, 6367, 338761, 9472, 2041, 152, 116, 6358, 5569, 4745, 5801, 939	73	1664	16130	1.72624	1	1	1
GOTERM_BP_5	GO:0010720~positive regulation of cell development	6	7.05882	0.0644647	116, 55714, 6092, 9472, 1638, 152	73	483	16130	2.74483	1	1	1
GOTERM_BP_5	GO:0043410~positive regulation of MAPK cascade	6	7.05882	0.0653766	7164, 116, 6367, 6358, 152, 939	73	485	16130	2.73351	1	1	1
GOTERM_BP_5	GO:0046545~development of primary female sexual characteristics	3	3.52941	0.0660488	116, 6092, 5308	73	94	16130	7.05188	1	1	1
GOTERM_BP_5	GO:0055007~cardiac muscle cell differentiation	3	3.52941	0.069765	9472, 5308, 8470	73	97	16130	6.83378	1	1	1
GOTERM_BP_5	GO:0008406~gonad development	4	4.70588	0.0698369	116, 8091, 6092, 5308	73	213	16130	4.14946	1	1	1
GOTERM_BP_5	GO:0046822~regulation of nucleocytoplasmic transport	4	4.70588	0.0706115	10297, 5569, 9472, 939	73	214	16130	4.13007	1	1	1
GOTERM_BP_5	GO:1900180~regulation of protein localization to nucleus	4	4.70588	0.0737487	10297, 5569, 9472, 939	73	218	16130	4.05429	1	1	1
GOTERM_BP_5	GO:0045137~development of primary sexual characteristics	4	4.70588	0.0737487	116, 8091, 6092, 5308	73	218	16130	4.05429	1	1	1
GOTERM_BP_5	GO:0042438~melanin biosynthetic process	2	2.35294	0.0774093	1001, 1638	73	18	16130	24.551	1	1	1
GOTERM_BP_5	GO:0030900~forebrain development	5	5.88235	0.0777596	116, 8091, 6092, 1638, 5308	73	361	16130	3.06037	1	1	1
GOTERM_BP_5	GO:0016477~cell migration	10	11.7647	0.0799092	642273, 9547, 6367, 10297, 2155, 6358, 5801, 2041, 5308, 8470	73	1184	16130	1.86621	1	1	1
GOTERM_BP_5	GO:0000165~MAPK cascade	8	9.41176	0.0806938	7164, 116, 6367, 6358, 338761, 5801, 152, 939	73	841	16130	2.10187	1	1	1
GOTERM_BP_5	GO:0061049~cell growth involved in cardiac muscle cell development	2	2.35294	0.0815321	9472, 8470	73	19	16130	23.2588	1	1	1
GOTERM_BP_5	GO:0003301~physiological cardiac muscle hypertrophy	2	2.35294	0.0815321	9472, 8470	73	19	16130	23.2588	1	1	1
GOTERM_BP_5	GO:0003298~physiological muscle hypertrophy	2	2.35294	0.0815321	9472, 8470	73	19	16130	23.2588	1	1	1
GOTERM_BP_5	GO:0046660~female sex differentiation	3	3.52941	0.0839492	116, 6092, 5308	73	108	16130	6.13775	1	1	1
GOTERM_BP_5	GO:0007420~brain development	7	8.23529	0.0844937	116, 54768, 8091, 6092, 1638, 5308, 939	73	684	16130	2.26128	1	1	1
GOTERM_BP_5	GO:0006582~melanin metabolic process	2	2.35294	0.0856367	1001, 1638	73	20	16130	22.0959	1	1	1
GOTERM_BP_5	GO:0070555~response to interleukin-1	3	3.52941	0.0920266	5740, 6367, 6358	73	114	16130	5.81471	1	1	1
GOTERM_BP_5	GO:0050769~positive regulation of neurogenesis	5	5.88235	0.0945242	116, 55714, 6092, 1638, 152	73	387	16130	2.85477	1	1	1
GOTERM_BP_5	GO:0045936~negative regulation of phosphate metabolic process	6	7.05882	0.095523	338761, 5569, 9472, 4745, 5801, 2041	73	544	16130	2.43705	1	1	1
GOTERM_BP_5	GO:0010563~negative regulation of phosphorus metabolic process	6	7.05882	0.095523	338761, 5569, 9472, 4745, 5801, 2041	73	544	16130	2.43705	1	1	1
GOTERM_BP_5	GO:0023014~signal transduction by protein phosphorylation	8	9.41176	0.0956535	7164, 116, 6367, 6358, 338761, 5801, 152, 939	73	877	16130	2.01559	1	1	1
GOTERM_BP_5	GO:0050768~negative regulation of neurogenesis	4	4.70588	0.0964897	116, 22882, 8091, 84894	73	245	16130	3.60749	1	1	1
GOTERM_BP_5	GO:0000902~cell morphogenesis	10	11.7647	0.0995931	79784, 54768, 494470, 55714, 3983, 8091, 6092, 84894, 2041, 10446	73	1240	16130	1.78193	1	1	1

## Sheet: S11
Category	Term	Count	%	PValue	Genes	List Total	Pop Hits	Pop Total	Fold Enrichment	Bonferroni	Benjamini	FDR
GOTERM_BP_5	GO:0043588~skin development	56	15.8192	2.35202e-45	6278, 4014, 84518, 26239, 6707, 57822, 84648, 26154, 79977, 353132, 3872, 6700, 2707, 6701, 6704, 6703, 6706, 94234, 353133, 7051, 9076, 7053, 353139, 242, 3848, 3849, 3728, 64919, 388698, 353141, 2312, 353140, 342574, 7021, 163778, 6698, 8796, 353145, 125981, 1041, 1832, 448835, 29841, 23581, 2125, 1475, 8626, 11005, 3857, 204219, 100129271, 151516, 2810, 54544, 6699, 3868	296	236	16130	12.9306	4.76519e-42	4.76519e-42	4.70403e-42
GOTERM_BP_5	GO:0030216~keratinocyte differentiation	42	11.8644	1.35716e-41	163778, 6278, 8796, 6698, 4014, 353145, 125981, 1041, 84518, 26239, 448835, 1832, 6707, 84648, 2125, 23581, 26154, 1475, 79977, 353132, 3872, 6700, 8626, 6701, 6704, 6703, 6706, 353133, 204219, 7051, 7053, 353139, 100129271, 3849, 64919, 2810, 353141, 2312, 54544, 353140, 6699, 3868	296	119	16130	19.2329	2.7496e-38	1.3748e-38	1.35716e-38
GOTERM_BP_5	GO:0009913~epidermal cell differentiation	45	12.7119	1.76508e-37	163778, 6278, 8796, 6698, 4014, 353145, 125981, 1041, 84518, 26239, 55283, 448835, 1832, 6707, 84648, 2125, 29841, 23581, 26154, 1475, 79977, 353132, 3872, 6700, 8626, 6701, 6704, 11005, 6703, 6706, 353133, 204219, 7051, 7053, 353139, 100129271, 3849, 64919, 2810, 353141, 2312, 54544, 353140, 6699, 3868	296	178	16130	13.7764	3.57606e-34	1.19202e-34	1.17672e-34
GOTERM_BP_5	GO:0030855~epithelial cell differentiation	50	14.1243	4.0061e-20	6278, 4014, 84518, 26239, 55283, 6707, 84648, 26154, 79977, 353132, 3872, 6700, 6701, 6704, 6703, 6706, 353133, 57111, 3175, 7051, 7053, 353139, 3849, 64919, 353141, 2312, 353140, 163778, 6698, 8796, 353145, 125981, 1041, 1832, 448835, 29841, 23581, 2125, 1475, 8626, 5753, 11005, 204219, 100129271, 2810, 2138, 54544, 3861, 6699, 3868	296	563	16130	4.83954	8.11636e-17	2.02909e-17	2.00305e-17
GOTERM_BP_5	GO:0061436~establishment of skin barrier	11	3.10734	1.38293e-13	242, 3848, 2810, 57822, 388698, 29841, 2312, 26154, 8626, 9076, 3868	296	18	16130	33.3014	2.80264e-10	5.60363e-11	5.53172e-11
GOTERM_BP_5	GO:0033561~regulation of water loss via skin	11	3.10734	5.65406e-13	242, 3848, 2810, 57822, 388698, 29841, 2312, 26154, 8626, 9076, 3868	296	20	16130	29.9713	1.14557e-09	1.90919e-10	1.88469e-10
GOTERM_BP_5	GO:0048513~animal organ development	110	31.0734	1.014e-12	158326, 10371, 5268, 9622, 55283, 3239, 10537, 26154, 3872, 4325, 2707, 2706, 915, 22803, 94234, 6363, 22806, 2562, 9076, 7051, 54360, 7053, 242, 2312, 925, 5307, 65266, 8710, 163778, 8796, 125981, 4070, 123041, 448835, 1236, 1475, 5314, 9119, 348980, 5455, 204219, 383, 100129271, 10804, 54544, 6657, 6538, 3702, 4099, 6278, 4014, 84518, 26239, 84525, 6707, 57822, 84648, 79977, 353132, 6700, 6701,…	296	3129	16130	1.91571	2.0543e-09	2.93481e-10	2.89714e-10
GOTERM_BP_5	GO:0050891~multicellular organismal water homeostasis	13	3.67232	7.16527e-10	7021, 9076, 242, 3848, 2810, 57822, 388698, 2312, 26154, 29841, 6337, 8626, 3868	296	60	16130	11.8069	1.45168e-06	1.8146e-07	1.79132e-07
GOTERM_BP_5	GO:0030104~water homeostasis	13	3.67232	5.47949e-09	7021, 9076, 242, 3848, 2810, 57822, 388698, 2312, 26154, 29841, 6337, 8626, 3868	296	71	16130	9.97764	1.11014e-05	1.23349e-06	1.21766e-06
GOTERM_BP_5	GO:0009617~response to bacterium	32	9.03955	2.17251e-08	6278, 5320, 6279, 6590, 11009, 1236, 3512, 114771, 1673, 387695, 1672, 6403, 11005, 10578, 3934, 4283, 5650, 25818, 128488, 6280, 383, 55894, 84659, 10804, 3127, 3126, 3543, 3620, 7425, 51316, 3627, 10225	296	544	16130	3.20548	4.40141e-05	4.40151e-06	4.34503e-06
GOTERM_BP_5	GO:0052547~regulation of peptidase activity	26	7.34463	7.77165e-08	7021, 59082, 728113, 8710, 5266, 6279, 5268, 6590, 80760, 1475, 1474, 8626, 11005, 149708, 718, 5275, 5055, 128488, 221476, 6280, 1029, 1469, 2810, 6317, 6657, 6318	296	396	16130	3.57784	0.000157441	1.4314e-05	1.41303e-05
GOTERM_BP_5	GO:0042742~defense response to bacterium	21	5.9322	1.00111e-07	6278, 5320, 5650, 128488, 25818, 6279, 6280, 6590, 55894, 84659, 3512, 114771, 1673, 387695, 3543, 1672, 6403, 7425, 11005, 51316, 10578	296	266	16130	4.3021	0.000202804	1.69021e-05	1.66852e-05
GOTERM_BP_5	GO:0098542~defense response to other organism	29	8.19209	1.21372e-07	6278, 5320, 6279, 6590, 3512, 114771, 1673, 387695, 1672, 6403, 10077, 11005, 10578, 4283, 5650, 5551, 25818, 128488, 200315, 6280, 26525, 55894, 84659, 3543, 7425, 50489, 925, 51316, 3627	296	494	16130	3.199	0.000245869	1.89154e-05	1.86726e-05
GOTERM_BP_5	GO:0045861~negative regulation of proteolysis	22	6.21469	4.02241e-07	7021, 59082, 728113, 5275, 5055, 8710, 128488, 5266, 5268, 221476, 6590, 1029, 1469, 80760, 2810, 1475, 1474, 6317, 11005, 6318, 149708, 718	296	317	16130	3.78187	0.000814609	5.821e-05	5.7463e-05
GOTERM_BP_5	GO:0045104~intermediate filament cytoskeleton organization	9	2.54237	7.82968e-07	1832, 3849, 286887, 3872, 3861, 3853, 5317, 3857, 3868	296	42	16130	11.6771	0.00158504	0.000105753	0.000104396
GOTERM_BP_5	GO:0051346~negative regulation of hydrolase activity	24	6.77966	1.40733e-06	7021, 59082, 728113, 5275, 5055, 8710, 128488, 5266, 5268, 3001, 221476, 6590, 1469, 80760, 2810, 57662, 1475, 1474, 7139, 6317, 11005, 6318, 149708, 718	296	401	16130	3.26144	0.00284718	0.000178203	0.000175916
GOTERM_BP_5	GO:0019730~antimicrobial humoral response	9	2.54237	1.27618e-05	55894, 84659, 5650, 3512, 25818, 1672, 11005, 26525, 6590	296	60	16130	8.17399	0.0255241	0.0015209	0.00150139
GOTERM_BP_5	GO:0045109~intermediate filament organization	6	1.69492	3.1647e-05	1832, 3849, 3872, 3861, 5317, 3857	296	21	16130	15.5695	0.0621055	0.00356204	0.00351633
GOTERM_BP_5	GO:0019731~antibacterial humoral response	8	2.25989	6.09966e-05	55894, 84659, 5650, 3512, 25818, 1672, 11005, 6590	296	55	16130	7.92629	0.116252	0.00650416	0.00642069
GOTERM_BP_5	GO:0002784~regulation of antimicrobial peptide production	4	1.12994	0.000116264	55894, 5650, 25818, 11005	296	6	16130	36.3288	0.209876	0.0112167	0.0110728
GOTERM_BP_5	GO:0002786~regulation of antibacterial peptide production	4	1.12994	0.000116264	55894, 5650, 25818, 11005	296	6	16130	36.3288	0.209876	0.0112167	0.0110728
GOTERM_BP_5	GO:0002922~positive regulation of humoral immune response	5	1.41243	0.000167714	55894, 1236, 5650, 25818, 718	296	16	16130	17.0291	0.288099	0.0154449	0.0152467
GOTERM_BP_5	GO:0002778~antibacterial peptide production	4	1.12994	0.000200707	55894, 5650, 25818, 11005	296	7	16130	31.139	0.334138	0.016943	0.0167256
GOTERM_BP_5	GO:0002775~antimicrobial peptide production	4	1.12994	0.000200707	55894, 5650, 25818, 11005	296	7	16130	31.139	0.334138	0.016943	0.0167256
GOTERM_BP_5	GO:0002759~regulation of antimicrobial humoral response	4	1.12994	0.000316785	55894, 5650, 25818, 11005	296	8	16130	27.2466	0.473713	0.0256723	0.0253428
GOTERM_BP_5	GO:0002934~desmosome organization	4	1.12994	0.000660601	1832, 3728, 29841, 11187	296	10	16130	21.7973	0.737845	0.0514761	0.0508155
GOTERM_BP_5	GO:0022617~extracellular matrix disassembly	8	2.25989	0.00114314	63827, 3914, 7177, 5650, 3918, 9622, 4312, 4325	296	88	16130	4.95393	0.901463	0.0852835	0.0841891
GOTERM_BP_5	GO:1900424~regulation of defense response to bacterium	4	1.12994	0.00117865	55894, 5650, 25818, 11005	296	12	16130	18.1644	0.90831	0.0852835	0.0841891
GOTERM_BP_5	GO:0030162~regulation of proteolysis	26	7.34463	0.00131791	7021, 59082, 728113, 8710, 5266, 6279, 5268, 6590, 80760, 1475, 1474, 8626, 11005, 149708, 718, 5275, 5055, 128488, 221476, 6280, 1029, 1469, 2810, 6317, 6657, 6318	296	708	16130	2.00116	0.930876	0.090493	0.0893317
GOTERM_BP_5	GO:0031069~hair follicle morphogenesis	5	1.41243	0.00138036	94234, 3872, 8626, 342574, 7053	296	27	16130	10.0913	0.939101	0.090493	0.0893317
GOTERM_BP_5	GO:0006508~proteolysis	49	13.8418	0.00138464	728113, 59082, 5266, 6279, 5268, 9622, 3002, 3001, 6590, 80760, 10537, 51200, 5655, 4325, 718, 7177, 5275, 9635, 221476, 6280, 2999, 26085, 1029, 1469, 124975, 6317, 6318, 7021, 8710, 23581, 1475, 1474, 8626, 8745, 11005, 11202, 149708, 5055, 5650, 25818, 128488, 5653, 57451, 151516, 2810, 11012, 4312, 6657, 1804	296	1693	16130	1.57718	0.939628	0.090493	0.0893317
GOTERM_BP_5	GO:0048730~epidermis morphogenesis	5	1.41243	0.00206474	94234, 3872, 8626, 342574, 7053	296	30	16130	9.08221	0.984816	0.130724	0.129046
GOTERM_BP_5	GO:0007157~heterophilic cell-cell adhesion via plasma membrane cell adhesion molecules	6	1.69492	0.00213803	3683, 653499, 6403, 81607, 57451, 3963	296	50	16130	6.53919	0.986915	0.131262	0.129578
GOTERM_BP_5	GO:0010837~regulation of keratinocyte proliferation	5	1.41243	0.00233693	64919, 2810, 57152, 8626, 7051	296	31	16130	8.78923	0.991263	0.139253	0.137466
GOTERM_BP_5	GO:0002803~positive regulation of antibacterial peptide production	3	0.847458	0.00321422	55894, 5650, 25818	296	5	16130	32.6959	0.99853	0.180889	0.178568
GOTERM_BP_5	GO:0002225~positive regulation of antimicrobial peptide production	3	0.847458	0.00321422	55894, 5650, 25818	296	5	16130	32.6959	0.99853	0.180889	0.178568
GOTERM_BP_5	GO:0032689~negative regulation of interferon-gamma production	5	1.41243	0.00367267	3127, 114771, 3126, 26525, 10225	296	35	16130	7.78475	0.999421	0.197437	0.194904
GOTERM_BP_5	GO:0046649~lymphocyte activation	23	6.49718	0.00370317	374403, 6363, 5551, 3683, 22806, 3175, 8581, 2051, 1029, 64919, 1236, 3127, 114771, 3126, 3620, 3543, 23495, 3575, 10451, 11005, 925, 915, 3702	296	643	16130	1.94921	0.999456	0.197437	0.194904
GOTERM_BP_5	GO:0002760~positive regulation of antimicrobial humoral response	3	0.847458	0.00476319	55894, 5650, 25818	296	6	16130	27.2466	0.999937	0.241256	0.23816
GOTERM_BP_5	GO:0086073~bundle of His cell-Purkinje myocyte adhesion involved in cell communication	3	0.847458	0.00476319	1832, 3728, 1824	296	6	16130	27.2466	0.999937	0.241256	0.23816
GOTERM_BP_5	GO:0050832~defense response to fungus	5	1.41243	0.00544944	387695, 6279, 6280, 26525, 10578	296	39	16130	6.98631	0.999984	0.265481	0.262074
GOTERM_BP_5	GO:0050830~defense response to Gram-positive bacterium	7	1.9774	0.00550355	55894, 84659, 5320, 114771, 1673, 387695, 1672	296	88	16130	4.33469	0.999986	0.265481	0.262074
GOTERM_BP_5	GO:0048485~sympathetic nervous system development	4	1.12994	0.00630945	7021, 2676, 10371, 8626	296	21	16130	10.3797	0.999997	0.297278	0.293463
GOTERM_BP_5	GO:0086042~cardiac muscle cell-cardiac muscle cell adhesion	3	0.847458	0.00658819	1832, 3728, 1824	296	7	16130	23.3542	0.999998	0.303356	0.299463
GOTERM_BP_5	GO:1900426~positive regulation of defense response to bacterium	3	0.847458	0.00867866	55894, 5650, 25818	296	8	16130	20.435	1	0.390732	0.385718
GOTERM_BP_5	GO:0051249~regulation of lymphocyte activation	16	4.51977	0.00891484	374403, 6363, 22806, 2051, 1029, 1236, 3127, 114771, 3126, 3620, 3543, 23495, 3575, 10451, 11005, 915	296	411	16130	2.12139	1	0.392641	0.387602
GOTERM_BP_5	GO:0036152~phosphatidylethanolamine acyl-chain remodeling	4	1.12994	0.00922234	123745, 5320, 255189, 50487	296	24	16130	9.08221	1	0.397542	0.39244
GOTERM_BP_5	GO:0050900~leukocyte migration	15	4.23729	0.00963071	4283, 4680, 6363, 4099, 6278, 3683, 6279, 6367, 6280, 2886, 1236, 6403, 10451, 4312, 3627	296	376	16130	2.17393	1	0.406496	0.40128
GOTERM_BP_5	GO:0032496~response to lipopolysaccharide	13	3.67232	0.00987165	4283, 6278, 6279, 383, 6590, 11009, 1236, 10804, 3620, 6403, 3627, 10225, 3934	296	302	16130	2.34574	1	0.408163	0.402925
GOTERM_BP_5	GO:0002437~inflammatory response to antigenic stimulus	5	1.41243	0.010548	1236, 3127, 3126, 2051, 718	296	47	16130	5.79715	1	0.427405	0.42192
GOTERM_BP_5	GO:0050663~cytokine secretion	9	2.54237	0.0110633	115362, 1149, 1236, 6363, 3127, 3126, 5047, 2051, 26525	296	165	16130	2.97236	1	0.439494	0.433853
GOTERM_BP_5	GO:0071621~granulocyte chemotaxis	7	1.9774	0.0115884	1236, 6363, 6278, 6279, 6367, 10451, 6280	296	103	16130	3.70342	1	0.451503	0.445709
GOTERM_BP_5	GO:0002694~regulation of leukocyte activation	17	4.80226	0.0125488	374403, 6363, 22806, 2051, 1029, 1236, 3127, 114771, 3126, 3620, 3543, 23495, 3575, 10451, 10077, 11005, 915	296	468	16130	1.97946	1	0.479696	0.47354
GOTERM_BP_5	GO:0036151~phosphatidylcholine acyl-chain remodeling	4	1.12994	0.0128026	123745, 5320, 255189, 50487	296	27	16130	8.07307	1	0.480334	0.47417
GOTERM_BP_5	GO:0002524~hypersensitivity	3	0.847458	0.0136153	1236, 2051, 718	296	10	16130	16.348	1	0.496532	0.49016
GOTERM_BP_5	GO:0051259~protein oligomerization	17	4.80226	0.0137245	9862, 286133, 5551, 6258, 9076, 7053, 383, 80036, 115362, 3728, 3127, 3512, 3126, 8626, 4312, 7139, 3934	296	473	16130	1.95853	1	0.496532	0.49016
GOTERM_BP_5	GO:0001942~hair follicle development	6	1.69492	0.0148414	94234, 3872, 8626, 342574, 11005, 7053	296	79	16130	4.13873	1	0.518425	0.511772
GOTERM_BP_5	GO:0022405~hair cycle process	6	1.69492	0.0148414	94234, 3872, 8626, 342574, 11005, 7053	296	79	16130	4.13873	1	0.518425	0.511772
GOTERM_BP_5	GO:0002695~negative regulation of leukocyte activation	8	2.25989	0.0156342	1029, 374403, 3127, 114771, 3126, 3620, 23495, 10077	296	142	16130	3.07004	1	0.536045	0.529166
GOTERM_BP_5	GO:0009620~response to fungus	5	1.41243	0.0159085	387695, 6279, 6280, 26525, 10578	296	53	16130	5.14087	1	0.536045	0.529166
GOTERM_BP_5	GO:0098773~skin epidermis development	6	1.69492	0.0163866	94234, 3872, 8626, 342574, 11005, 7053	296	81	16130	4.03654	1	0.536045	0.529166
GOTERM_BP_5	GO:0003334~keratinocyte development	3	0.847458	0.0164418	64919, 3849, 2810	296	11	16130	14.8618	1	0.536045	0.529166
GOTERM_BP_5	GO:0048839~inner ear development	9	2.54237	0.0167431	57822, 2138, 10804, 1301, 2562, 341640, 6657, 54360, 55283	296	178	16130	2.75528	1	0.536045	0.529166
GOTERM_BP_5	GO:0055085~transmembrane transport	36	10.1695	0.0170429	65266, 6550, 3781, 9962, 63982, 245973, 23542, 9022, 123041, 55283, 152519, 4948, 1236, 126306, 26154, 10351, 6523, 55867, 2707, 2706, 219855, 286133, 4283, 6363, 5551, 348980, 9635, 2562, 80036, 2898, 114780, 6337, 5349, 1804, 6538, 3627	296	1322	16130	1.48393	1	0.536045	0.529166
GOTERM_BP_5	GO:0031294~lymphocyte costimulation	6	1.69492	0.0171979	1236, 6363, 3127, 3126, 2051, 915	296	82	16130	3.98731	1	0.536045	0.529166
GOTERM_BP_5	GO:0043552~positive regulation of phosphatidylinositol 3-kinase activity	4	1.12994	0.018651	1236, 6363, 10451, 2261	296	31	16130	7.03139	1	0.569623	0.562313
GOTERM_BP_5	GO:0030593~neutrophil chemotaxis	6	1.69492	0.0188993	1236, 6363, 6279, 6367, 10451, 6280	296	84	16130	3.89237	1	0.569623	0.562313
GOTERM_BP_5	GO:0007159~leukocyte cell-cell adhesion	17	4.80226	0.0191187	6363, 3683, 6279, 2051, 6280, 1029, 64919, 1236, 3127, 3126, 3620, 3575, 6403, 11005, 925, 915, 3702	296	491	16130	1.88673	1	0.569623	0.562313
GOTERM_BP_5	GO:0070486~leukocyte aggregation	16	4.51977	0.0202228	6363, 3683, 6279, 2051, 6280, 1029, 64919, 1236, 3127, 3126, 3620, 3575, 11005, 925, 915, 3702	296	454	16130	1.92047	1	0.590905	0.583321
GOTERM_BP_5	GO:0050729~positive regulation of inflammatory response	7	1.9774	0.020561	115362, 1236, 5320, 3620, 6279, 6280, 718	296	117	16130	3.26028	1	0.590905	0.583321
GOTERM_BP_5	GO:0007043~cell-cell junction assembly	6	1.69492	0.0207079	3728, 79977, 11187, 1828, 2706, 9076	296	86	16130	3.80185	1	0.590905	0.583321
GOTERM_BP_5	GO:0050829~defense response to Gram-negative bacterium	5	1.41243	0.0214823	84659, 6278, 1673, 1672, 6403	296	58	16130	4.69769	1	0.604487	0.596729
GOTERM_BP_5	GO:0001771~immunological synapse formation	3	0.847458	0.022764	1236, 6363, 5551	296	13	16130	12.5754	1	0.631779	0.623671
GOTERM_BP_5	GO:0090218~positive regulation of lipid kinase activity	4	1.12994	0.0238574	1236, 6363, 10451, 2261	296	34	16130	6.41097	1	0.653177	0.644795
GOTERM_BP_5	GO:0051250~negative regulation of lymphocyte activation	7	1.9774	0.0246663	1029, 374403, 3127, 114771, 3126, 3620, 23495	296	122	16130	3.12666	1	0.666319	0.657768
GOTERM_BP_5	GO:0098660~inorganic ion transmembrane transport	22	6.21469	0.0257162	219855, 286133, 4283, 6550, 6363, 348980, 9635, 3781, 9962, 63982, 2562, 245973, 9022, 123041, 55283, 80036, 126306, 1236, 114780, 6337, 5349, 3627	296	725	16130	1.65359	1	0.673177	0.664538
GOTERM_BP_5	GO:0006811~ion transport	38	10.7345	0.0258444	65266, 6550, 5320, 3781, 9962, 63982, 245973, 23542, 9022, 123041, 55283, 152519, 1236, 126306, 1356, 7018, 6523, 55867, 3934, 6947, 219855, 286133, 4283, 6363, 348980, 9635, 2562, 23632, 80036, 2898, 114780, 255189, 6337, 50487, 5349, 1804, 6538, 3627	296	1458	16130	1.42026	1	0.673177	0.664538
GOTERM_BP_5	GO:0086069~bundle of His cell to Purkinje myocyte communication	3	0.847458	0.0262417	1832, 3728, 1824	296	14	16130	11.6771	1	0.673177	0.664538
GOTERM_BP_5	GO:0030595~leukocyte chemotaxis	9	2.54237	0.0264089	4283, 1236, 6363, 6278, 6279, 6367, 10451, 6280, 3627	296	194	16130	2.52804	1	0.673177	0.664538
GOTERM_BP_5	GO:0050866~negative regulation of cell activation	8	2.25989	0.0270984	1029, 374403, 3127, 114771, 3126, 3620, 23495, 10077	296	159	16130	2.7418	1	0.673177	0.664538
GOTERM_BP_5	GO:0097529~myeloid leukocyte migration	8	2.25989	0.0270984	1236, 6363, 6278, 6279, 6367, 10451, 6280, 3627	296	159	16130	2.7418	1	0.673177	0.664538
GOTERM_BP_5	GO:0016477~cell migration	32	9.03955	0.027246	6273, 4099, 6278, 3683, 10371, 6279, 4070, 11009, 2886, 1236, 3918, 10718, 6403, 10451, 5753, 4283, 4680, 6286, 6363, 5455, 6367, 57152, 57111, 3175, 6280, 3849, 3728, 2676, 4312, 6317, 3868, 3627	296	1184	16130	1.47279	1	0.673177	0.664538
GOTERM_BP_5	GO:1990266~neutrophil migration	6	1.69492	0.0290575	1236, 6363, 6279, 6367, 10451, 6280	296	94	16130	3.47829	1	0.709282	0.70018
GOTERM_BP_5	GO:0033077~T cell differentiation in thymus	5	1.41243	0.029574	1029, 64919, 1236, 3575, 915	296	64	16130	4.25728	1	0.713296	0.704142
GOTERM_BP_5	GO:0032945~negative regulation of mononuclear cell proliferation	5	1.41243	0.0310753	1029, 3127, 3126, 3620, 23495	296	65	16130	4.19179	1	0.732076	0.722681
GOTERM_BP_5	GO:0050672~negative regulation of lymphocyte proliferation	5	1.41243	0.0310753	1029, 3127, 3126, 3620, 23495	296	65	16130	4.19179	1	0.732076	0.722681
GOTERM_BP_5	GO:0032649~regulation of interferon-gamma production	6	1.69492	0.032665	1236, 3127, 114771, 3126, 26525, 10225	296	97	16130	3.37072	1	0.760681	0.750919
GOTERM_BP_5	GO:1903115~regulation of actin filament-based movement	4	1.12994	0.0340992	1832, 3728, 7139, 1824	296	39	16130	5.58905	1	0.776378	0.766415
GOTERM_BP_5	GO:0043583~ear development	9	2.54237	0.0341055	57822, 2138, 10804, 1301, 2562, 341640, 6657, 54360, 55283	296	204	16130	2.40411	1	0.776378	0.766415
GOTERM_BP_5	GO:0070664~negative regulation of leukocyte proliferation	5	1.41243	0.0375231	1029, 3127, 3126, 3620, 23495	296	69	16130	3.94879	1	0.844686	0.833846
GOTERM_BP_5	GO:0055082~cellular chemical homeostasis	21	5.9322	0.0386307	7021, 286133, 4283, 6550, 6363, 6279, 245973, 6280, 123041, 2898, 126306, 1236, 1356, 10804, 3127, 3126, 5314, 7018, 7447, 3627, 3934	296	713	16130	1.60499	1	0.85206	0.841126
GOTERM_BP_5	GO:2000147~positive regulation of cell motility	14	3.9548	0.0386918	4283, 4680, 6363, 6278, 10371, 3175, 57111, 2886, 1236, 3918, 1672, 6403, 6317, 3627	296	409	16130	1.86529	1	0.85206	0.841126
GOTERM_BP_5	GO:0048483~autonomic nervous system development	4	1.12994	0.0411705	7021, 2676, 10371, 8626	296	42	16130	5.18983	1	0.878568	0.867293
GOTERM_BP_5	GO:1903727~positive regulation of phospholipid metabolic process	4	1.12994	0.0411705	1236, 6363, 10451, 2261	296	42	16130	5.18983	1	0.878568	0.867293
GOTERM_BP_5	GO:0009887~organ morphogenesis	27	7.62712	0.0418532	7021, 158326, 65266, 10371, 5268, 9622, 1041, 4070, 123041, 1832, 10439, 57822, 3239, 1311, 10718, 79977, 8626, 7139, 4325, 348980, 1297, 2261, 383, 64919, 2138, 1301, 10804	296	992	16130	1.48318	1	0.878568	0.867293
GOTERM_BP_5	GO:0036150~phosphatidylserine acyl-chain remodeling	3	0.847458	0.0420637	123745, 5320, 255189	296	18	16130	9.08221	1	0.878568	0.867293
GOTERM_BP_5	GO:0098543~detection of other organism	3	0.847458	0.0420637	3127, 114771, 3126	296	18	16130	9.08221	1	0.878568	0.867293
GOTERM_BP_5	GO:0051272~positive regulation of cellular component movement	14	3.9548	0.0459869	4283, 4680, 6363, 6278, 10371, 3175, 57111, 2886, 1236, 3918, 1672, 6403, 6317, 3627	296	420	16130	1.81644	1	0.950709	0.938509
GOTERM_BP_5	GO:0002534~cytokine production involved in inflammatory response	3	0.847458	0.0464568	115362, 3620, 10225	296	19	16130	8.6042	1	0.950722	0.938521
GOTERM_BP_5	GO:0034220~ion transmembrane transport	26	7.34463	0.0488543	65266, 6550, 3781, 9962, 63982, 245973, 23542, 9022, 123041, 55283, 1236, 126306, 219855, 286133, 4283, 6363, 348980, 9635, 2562, 80036, 2898, 114780, 6337, 5349, 1804, 3627	296	963	16130	1.47126	1	0.989788	0.977086
GOTERM_BP_5	GO:0002687~positive regulation of leukocyte migration	6	1.69492	0.0498045	4283, 1236, 6363, 6278, 6403, 3627	296	109	16130	2.99963	1	0.999049	0.986228
GOTERM_BP_5	GO:0032963~collagen metabolic process	6	1.69492	0.0514318	1301, 8710, 5653, 4312, 4325, 383	296	110	16130	2.97236	1	1	0.987654
GOTERM_BP_5	GO:0046651~lymphocyte proliferation	10	2.82486	0.0528756	1029, 6363, 3127, 3126, 3620, 22806, 23495, 3575, 10451, 2051	296	263	16130	2.07199	1	1	0.987654
GOTERM_BP_5	GO:2000547~regulation of dendritic cell dendrite assembly	2	0.564972	0.0538727	1236, 6363	296	3	16130	36.3288	1	1	0.987654
GOTERM_BP_5	GO:0010482~regulation of epidermal cell division	2	0.564972	0.0538727	2810, 8626	296	3	16130	36.3288	1	1	0.987654
GOTERM_BP_5	GO:2000525~positive regulation of T cell costimulation	2	0.564972	0.0538727	1236, 2051	296	3	16130	36.3288	1	1	0.987654
GOTERM_BP_5	GO:0086065~cell communication involved in cardiac conduction	4	1.12994	0.0544514	1832, 3728, 3781, 1824	296	47	16130	4.63772	1	1	0.987654
GOTERM_BP_5	GO:0034113~heterotypic cell-cell adhesion	4	1.12994	0.0544514	1832, 3728, 3557, 1824	296	47	16130	4.63772	1	1	0.987654
GOTERM_BP_5	GO:0006915~apoptotic process	42	11.8644	0.0566738	7021, 7164, 5047, 10371, 6279, 3002, 3001, 11009, 149428, 1236, 10537, 23581, 1311, 158471, 10451, 8626, 5314, 85477, 284110, 3934, 5275, 6363, 5055, 5551, 5455, 2562, 653499, 2261, 6280, 92196, 2999, 1029, 2898, 64919, 2810, 1149, 2138, 10804, 3620, 6657, 3963, 51316	296	1747	16130	1.31008	1	1	0.987654
GOTERM_BP_5	GO:0002009~morphogenesis of an epithelium	16	4.51977	0.056741	65266, 94234, 10371, 5268, 4070, 7053, 3239, 57822, 2138, 79977, 3872, 8626, 341640, 342574, 3853, 3868	296	521	16130	1.6735	1	1	0.987654
GOTERM_BP_5	GO:0050707~regulation of cytokine secretion	7	1.9774	0.0576721	1149, 1236, 6363, 3127, 3126, 5047, 26525	296	150	16130	2.54302	1	1	0.987654
GOTERM_BP_5	GO:0072676~lymphocyte migration	5	1.41243	0.0589192	1236, 6363, 6278, 6367, 3627	296	80	16130	3.40583	1	1	0.987654
GOTERM_BP_5	GO:0030335~positive regulation of cell migration	13	3.67232	0.0599753	4283, 4680, 6363, 6278, 10371, 3175, 57111, 2886, 1236, 3918, 6403, 6317, 3627	296	395	16130	1.79345	1	1	0.987654
GOTERM_BP_5	GO:0022612~gland morphogenesis	6	1.69492	0.0600307	3239, 10718, 10371, 5268, 8626, 383	296	115	16130	2.84313	1	1	0.987654
GOTERM_BP_5	GO:0045604~regulation of epidermal cell differentiation	4	1.12994	0.0602694	2810, 29841, 79977, 8626	296	49	16130	4.44843	1	1	0.987654
GOTERM_BP_5	GO:0051205~protein insertion into membrane	4	1.12994	0.0602694	2810, 8626, 3002, 285093	296	49	16130	4.44843	1	1	0.987654
GOTERM_BP_5	GO:0002690~positive regulation of leukocyte chemotaxis	5	1.41243	0.0633815	4283, 1236, 6363, 6278, 3627	296	82	16130	3.32276	1	1	0.987654
GOTERM_BP_5	GO:0008016~regulation of heart contraction	9	2.54237	0.0646418	1832, 84525, 3728, 3781, 10371, 1573, 7139, 5349, 1824	296	233	16130	2.10489	1	1	0.987654
GOTERM_BP_5	GO:0002861~regulation of inflammatory response to antigenic stimulus	3	0.847458	0.0655548	1236, 3126, 718	296	23	16130	7.10781	1	1	0.987654
GOTERM_BP_5	GO:0043550~regulation of lipid kinase activity	4	1.12994	0.0663656	1236, 6363, 10451, 2261	296	51	16130	4.27398	1	1	0.987654
GOTERM_BP_5	GO:0070489~T cell aggregation	14	3.9548	0.0672546	6363, 3683, 2051, 1029, 64919, 1236, 3127, 3126, 3620, 3575, 11005, 925, 915, 3702	296	446	16130	1.71055	1	1	0.987654
GOTERM_BP_5	GO:0030193~regulation of blood coagulation	5	1.41243	0.0680164	286133, 3848, 5055, 6403, 6280	296	84	16130	3.24365	1	1	0.987654
GOTERM_BP_5	GO:0050954~sensory perception of mechanical stimulus	7	1.9774	0.0704172	2138, 10804, 1301, 2562, 2707, 2706, 83715	296	158	16130	2.41426	1	1	0.987654
GOTERM_BP_5	GO:0002408~myeloid dendritic cell chemotaxis	2	0.564972	0.0711795	1236, 6363	296	4	16130	27.2466	1	1	0.987654
GOTERM_BP_5	GO:0050670~regulation of lymphocyte proliferation	8	2.25989	0.0715503	1029, 6363, 3127, 3126, 3620, 22806, 23495, 10451	296	198	16130	2.20175	1	1	0.987654
GOTERM_BP_5	GO:0046903~secretion	28	7.9096	0.0727002	7021, 65266, 148281, 5320, 5047, 6279, 2051, 115362, 1236, 3557, 26154, 6403, 85477, 7018, 6363, 9379, 6280, 26525, 242, 1149, 3127, 3126, 255189, 415117, 7425, 7447, 50487, 8618	296	1098	16130	1.38963	1	1	0.987654
GOTERM_BP_5	GO:0032944~regulation of mononuclear cell proliferation	8	2.25989	0.0730702	1029, 6363, 3127, 3126, 3620, 22806, 23495, 10451	296	199	16130	2.19068	1	1	0.987654
GOTERM_BP_5	GO:0007044~cell-substrate junction assembly	5	1.41243	0.0752878	3914, 3918, 3861, 3852, 1308	296	87	16130	3.1318	1	1	0.987654
GOTERM_BP_5	GO:0034341~response to interferon-gamma	7	1.9774	0.0755837	3107, 115362, 10537, 6363, 3127, 3126, 6367	296	161	16130	2.36927	1	1	0.987654
GOTERM_BP_5	GO:0071624~positive regulation of granulocyte chemotaxis	3	0.847458	0.0759226	1236, 6363, 6278	296	25	16130	6.53919	1	1	0.987654
GOTERM_BP_5	GO:0045745~positive regulation of G-protein coupled receptor protein signaling pathway	3	0.847458	0.0759226	25818, 5653, 718	296	25	16130	6.53919	1	1	0.987654
GOTERM_BP_5	GO:0030217~T cell differentiation	8	2.25989	0.0808831	1029, 64919, 1236, 6363, 3575, 925, 915, 3702	296	204	16130	2.13699	1	1	0.987654
GOTERM_BP_5	GO:0051491~positive regulation of filopodium assembly	3	0.847458	0.0812883	1236, 57451, 83715	296	26	16130	6.28768	1	1	0.987654
GOTERM_BP_5	GO:0010647~positive regulation of cell communication	37	10.452	0.0831409	9982, 7164, 6278, 5320, 6279, 3002, 245973, 23542, 11009, 2886, 1236, 10537, 6403, 10451, 8626, 5753, 718, 4283, 6363, 25818, 5653, 6367, 2261, 6280, 242, 1029, 3728, 2898, 2810, 2138, 3127, 3126, 56961, 7447, 6657, 925, 3627	296	1555	16130	1.29662	1	1	0.987654
GOTERM_BP_5	GO:0050864~regulation of B cell activation	6	1.69492	0.0837892	1029, 374403, 22806, 3543, 23495, 10451	296	127	16130	2.57448	1	1	0.987654
GOTERM_BP_5	GO:0061041~regulation of wound healing	6	1.69492	0.0859646	286133, 3848, 84525, 5055, 6403, 6280	296	128	16130	2.55437	1	1	0.987654
GOTERM_BP_5	GO:0060512~prostate gland morphogenesis	3	0.847458	0.0867672	3239, 5268, 8626	296	27	16130	6.0548	1	1	0.987654
GOTERM_BP_5	GO:0035634~response to stilbenoid	2	0.564972	0.0881708	1149, 8581	296	5	16130	21.7973	1	1	0.987654
GOTERM_BP_5	GO:0032119~sequestering of zinc ion	2	0.564972	0.0881708	6279, 6280	296	5	16130	21.7973	1	1	0.987654
GOTERM_BP_5	GO:0072080~nephron tubule development	5	1.41243	0.0882369	7021, 65266, 2138, 5455, 4070	296	92	16130	2.96159	1	1	0.987654
GOTERM_BP_5	GO:0060326~cell chemotaxis	9	2.54237	0.0889999	4283, 1236, 6363, 6278, 6279, 6367, 10451, 6280, 3627	296	251	16130	1.95394	1	1	0.987654
GOTERM_BP_5	GO:0006820~anion transport	14	3.9548	0.0893148	219855, 65266, 5320, 9635, 9962, 63982, 2562, 23632, 9022, 255189, 50487, 55867, 5349, 6538	296	468	16130	1.63014	1	1	0.987654
GOTERM_BP_5	GO:1903725~regulation of phospholipid metabolic process	4	1.12994	0.089773	1236, 6363, 10451, 2261	296	58	16130	3.75815	1	1	0.987654
GOTERM_BP_5	GO:0002793~positive regulation of peptide secretion	5	1.41243	0.0909481	3127, 3126, 6279, 7447, 6280	296	93	16130	2.92974	1	1	0.987654
GOTERM_BP_5	GO:0006658~phosphatidylserine metabolic process	3	0.847458	0.0923532	123745, 5320, 255189	296	28	16130	5.83856	1	1	0.987654
GOTERM_BP_5	GO:0050801~ion homeostasis	19	5.36723	0.0928441	7021, 286133, 4283, 65266, 6550, 6363, 6279, 245973, 6280, 123041, 2898, 126306, 1236, 1356, 6337, 5314, 7018, 3627, 3934	296	699	16130	1.48122	1	1	0.987654
GOTERM_BP_5	GO:0002521~leukocyte differentiation	14	3.9548	0.0954276	6363, 22806, 3175, 8581, 1029, 64919, 10537, 1236, 114771, 3575, 11005, 925, 915, 3702	296	474	16130	1.60951	1	1	0.987654
GOTERM_BP_5	GO:0061326~renal tubule development	5	1.41243	0.0964886	7021, 65266, 2138, 5455, 4070	296	95	16130	2.86807	1	1	0.987654
GOTERM_BP_5	GO:0035774~positive regulation of insulin secretion involved in cellular response to glucose stimulus	3	0.847458	0.0980408	3127, 3126, 7447	296	29	16130	5.63723	1	1	0.987654
GOTERM_BP_5	GO:0071345~cellular response to cytokine stimulus	19	5.36723	0.0985526	4283, 53905, 6363, 6367, 26525, 84639, 383, 11009, 3107, 115362, 3557, 1236, 3127, 3126, 23495, 3575, 10663, 3627, 3934	296	706	16130	1.46653	1	1	0.987654
GOTERM_BP_5	GO:0050863~regulation of T cell activation	10	2.82486	0.0991907	1029, 1236, 6363, 3127, 3126, 3620, 3575, 11005, 2051, 915	296	299	16130	1.82252	1	1	0.987654
GOTERM_BP_5	GO:0032269~negative regulation of cellular protein metabolic process	25	7.06215	0.0999241	374403, 7021, 59082, 728113, 8710, 5266, 5268, 6590, 80760, 2886, 1475, 1474, 5753, 11005, 149708, 718, 5275, 5055, 128488, 221476, 1029, 1469, 2810, 6317, 6318	296	992	16130	1.37332	1	1	0.987654

## Sheet: S12
Category	Term	Count	%	PValue	Genes	List Total	Pop Hits	Pop Total	Fold Enrichment	Bonferroni	Benjamini	FDR
GOTERM_BP_5	GO:0045981~positive regulation of nucleotide metabolic process	5	4.42478	0.00804835	7474, 2774, 5744, 23432, 4842	98	131	16130	6.28213	0.999992	1	1
GOTERM_BP_5	GO:0048565~digestive tract development	5	4.42478	0.00848002	5915, 7474, 3691, 4821, 2626	98	133	16130	6.18766	0.999996	1	1
GOTERM_BP_5	GO:0055123~digestive system development	5	4.42478	0.01139	5915, 7474, 3691, 4821, 2626	98	145	16130	5.67558	1	1	1
GOTERM_BP_5	GO:1990748~cellular detoxification	4	3.53982	0.0155269	2877, 2952, 213, 4257	98	87	16130	7.56744	1	1	1
GOTERM_BP_5	GO:0006805~xenobiotic metabolic process	4	3.53982	0.0212554	54578, 4257, 5446, 218	98	98	16130	6.71803	1	1	1
GOTERM_BP_5	GO:0030810~positive regulation of nucleotide biosynthetic process	4	3.53982	0.0241928	2774, 5744, 23432, 4842	98	103	16130	6.39192	1	1	1
GOTERM_BP_5	GO:0032963~collagen metabolic process	4	3.53982	0.0286557	7148, 256076, 1294, 4319	98	110	16130	5.98516	1	1	1
GOTERM_BP_5	GO:0015850~organic hydroxy compound transport	5	4.42478	0.0300711	213, 336, 64137, 338, 4842	98	195	16130	4.2203	1	1	1
GOTERM_BP_5	GO:0042476~odontogenesis	4	3.53982	0.0320929	64065, 3691, 80326, 25928	98	115	16130	5.72493	1	1	1
GOTERM_BP_5	GO:0051346~negative regulation of hydrolase activity	7	6.19469	0.0339308	144568, 336, 653145, 4842, 153769, 1294, 145264	98	401	16130	2.87317	1	1	1
GOTERM_BP_5	GO:0045995~regulation of embryonic development	4	3.53982	0.0342543	7474, 284217, 3909, 23432	98	118	16130	5.57938	1	1	1
GOTERM_BP_5	GO:0001704~formation of primary germ layer	4	3.53982	0.0342543	7474, 3691, 3909, 1294	98	118	16130	5.57938	1	1	1
GOTERM_BP_5	GO:0006140~regulation of nucleotide metabolic process	5	4.42478	0.0390327	7474, 2774, 5744, 23432, 4842	98	212	16130	3.88188	1	1	1
GOTERM_BP_5	GO:0002066~columnar/cuboidal epithelial cell development	3	2.65487	0.0390713	5915, 7474, 4821	98	52	16130	9.49568	1	1	1
GOTERM_BP_5	GO:0006869~lipid transport	6	5.30973	0.040043	213, 336, 64137, 338, 64600, 80833	98	312	16130	3.16523	1	1	1
GOTERM_BP_5	GO:0003002~regionalization	6	5.30973	0.0483632	7474, 23432, 4821, 10683, 5649, 2626	98	329	16130	3.00167	1	1	1
GOTERM_BP_5	GO:0030509~BMP signaling pathway	4	3.53982	0.049639	7474, 25928, 1749, 2626	98	137	16130	4.8056	1	1	1
GOTERM_BP_5	GO:0030808~regulation of nucleotide biosynthetic process	4	3.53982	0.0532423	2774, 5744, 23432, 4842	98	141	16130	4.66927	1	1	1
GOTERM_BP_5	GO:0043588~skin development	5	4.42478	0.0540244	7474, 3691, 80326, 25928, 11166	98	236	16130	3.48712	1	1	1
GOTERM_BP_5	GO:0060411~cardiac septum morphogenesis	3	2.65487	0.055169	5915, 7474, 2626	98	63	16130	7.83771	1	1	1
GOTERM_BP_5	GO:0061035~regulation of cartilage development	3	2.65487	0.0567313	5915, 7474, 5744	98	64	16130	7.71524	1	1	1
GOTERM_BP_5	GO:0030574~collagen catabolic process	3	2.65487	0.058309	256076, 1294, 4319	98	65	16130	7.59655	1	1	1
GOTERM_BP_5	GO:0002739~regulation of cytokine secretion involved in immune response	2	1.76991	0.0585507	7474, 336	98	10	16130	32.9184	1	1	1
GOTERM_BP_5	GO:0071772~response to BMP	4	3.53982	0.0588773	7474, 25928, 1749, 2626	98	147	16130	4.47869	1	1	1
GOTERM_BP_5	GO:0045165~cell fate commitment	5	4.42478	0.058911	7474, 80326, 25928, 4821, 2626	98	243	16130	3.38666	1	1	1
GOTERM_BP_5	GO:0034374~low-density lipoprotein particle remodeling	2	1.76991	0.0642158	336, 338	98	11	16130	29.9258	1	1	1
GOTERM_BP_5	GO:0015918~sterol transport	3	2.65487	0.0748828	336, 64137, 338	98	75	16130	6.58367	1	1	1
GOTERM_BP_5	GO:0009437~carnitine metabolic process	2	1.76991	0.0754449	126129, 8424	98	13	16130	25.3218	1	1	1
GOTERM_BP_5	GO:0002374~cytokine secretion involved in immune response	2	1.76991	0.0754449	7474, 336	98	13	16130	25.3218	1	1	1
GOTERM_BP_5	GO:0019218~regulation of steroid metabolic process	3	2.65487	0.0766149	336, 338, 145264	98	76	16130	6.49705	1	1	1
GOTERM_BP_5	GO:0001942~hair follicle development	3	2.65487	0.0818865	80326, 25928, 11166	98	79	16130	6.25032	1	1	1
GOTERM_BP_5	GO:0042475~odontogenesis of dentin-containing tooth	3	2.65487	0.0818865	64065, 3691, 25928	98	79	16130	6.25032	1	1	1
GOTERM_BP_5	GO:0022405~hair cycle process	3	2.65487	0.0818865	80326, 25928, 11166	98	79	16130	6.25032	1	1	1
GOTERM_BP_5	GO:0060173~limb development	4	3.53982	0.082915	5915, 7474, 3691, 1749	98	170	16130	3.87275	1	1	1
GOTERM_BP_5	GO:0007369~gastrulation	4	3.53982	0.0851787	7474, 3691, 3909, 1294	98	172	16130	3.82772	1	1	1
GOTERM_BP_5	GO:0098773~skin epidermis development	3	2.65487	0.0854616	80326, 25928, 11166	98	81	16130	6.09599	1	1	1
GOTERM_BP_5	GO:0030510~regulation of BMP signaling pathway	3	2.65487	0.0872668	7474, 25928, 2626	98	82	16130	6.02165	1	1	1
GOTERM_BP_5	GO:0045833~negative regulation of lipid metabolic process	3	2.65487	0.0890835	54578, 336, 145264	98	83	16130	5.9491	1	1	1
GOTERM_BP_5	GO:0003323~type B pancreatic cell development	2	1.76991	0.0920389	7474, 4821	98	16	16130	20.574	1	1	1
GOTERM_BP_5	GO:0051216~cartilage development	4	3.53982	0.098091	5915, 7474, 8538, 5744	98	183	16130	3.59764	1	1	1

## Sheet: S13
Category	Term	Count	%	PValue	Genes	List Total	Pop Hits	Pop Total	Fold Enrichment	Bonferroni	Benjamini	FDR
GOTERM_BP_5	GO:0007166~cell surface receptor signaling pathway	46	24.2105	0.000245758	6352, 5046, 1000, 2155, 3123, 6092, 8091, 3120, 149111, 575, 930, 54894, 10891, 10297, 6424, 9518, 5579, 4308, 7473, 8784, 919, 7433, 6366, 6423, 7039, 6422, 494470, 2044, 1493, 1272, 441631, 1271, 9173, 51473, 25791, 3488, 56300, 1001, 80059, 54845, 1949, 8515, 924, 4118, 4318, 10468	164	2669	16130	1.69512	0.382295	0.26204	0.26204
GOTERM_BP_5	GO:0022008~neurogenesis	30	15.7895	0.000267388	6252, 4133, 1000, 6092, 8091, 575, 5457, 999, 3798, 10752, 1638, 4308, 7473, 6423, 6422, 494470, 2044, 1272, 57699, 51473, 53335, 25791, 864, 57576, 2596, 342035, 1949, 55118, 11178, 53637	164	1447	16130	2.03912	0.407942	0.26204	0.26204
GOTERM_BP_5	GO:0048468~cell development	35	18.4211	0.00113475	4133, 1000, 6092, 8091, 4629, 56975, 1776, 575, 5457, 999, 9518, 5139, 3798, 10752, 1638, 4308, 7473, 9414, 6366, 6423, 6422, 494470, 2044, 1272, 6261, 57699, 53335, 25791, 864, 2596, 342035, 1949, 55118, 11178, 53637	164	1968	16130	1.74918	0.891974	0.553535	0.553535
GOTERM_BP_5	GO:0031294~lymphocyte costimulation	6	3.15789	0.00144518	919, 6366, 3123, 1493, 1949, 3120	164	82	16130	7.19661	0.941258	0.553535	0.553535
GOTERM_BP_5	GO:0016198~axon choice point recognition	3	1.57895	0.0014824	2596, 6092, 1949	164	6	16130	49.1768	0.945397	0.553535	0.553535
GOTERM_BP_5	GO:0048666~neuron development	21	11.0526	0.00176768	7473, 4133, 494470, 2044, 6092, 1272, 57699, 575, 53335, 25791, 864, 2596, 999, 5457, 342035, 1949, 11178, 55118, 3798, 10752, 4308	164	965	16130	2.14034	0.968812	0.553535	0.553535
GOTERM_BP_5	GO:0022617~extracellular matrix disassembly	6	3.15789	0.00197691	2006, 1511, 4320, 999, 4314, 4318	164	88	16130	6.70593	0.97932	0.553535	0.553535
GOTERM_BP_5	GO:0030182~neuron differentiation	24	12.6316	0.00289639	6252, 7473, 4133, 6423, 6422, 494470, 2044, 6092, 1272, 57699, 575, 53335, 25791, 864, 2596, 999, 5457, 342035, 1949, 11178, 55118, 3798, 10752, 4308	164	1226	16130	1.92536	0.996604	0.590169	0.590169
GOTERM_BP_5	GO:0006811~ion transport	27	14.2105	0.00306776	6352, 30818, 149111, 771, 2567, 930, 1134, 10891, 6424, 5579, 3775, 6527, 4308, 6366, 6543, 338440, 388662, 1272, 6261, 220963, 760, 121601, 2555, 3787, 10267, 56704, 4318	164	1458	16130	1.82136	0.997575	0.590169	0.590169
GOTERM_BP_5	GO:0007399~nervous system development	36	18.9474	0.00308531	6252, 6493, 4133, 1000, 6092, 8091, 387755, 575, 10891, 5457, 999, 3798, 10752, 1638, 4308, 7473, 6423, 6422, 494470, 388662, 2044, 1272, 1271, 57699, 51473, 53335, 25791, 864, 57576, 2596, 342035, 1949, 55118, 11178, 4118, 53637	164	2170	16130	1.63167	0.997658	0.590169	0.590169
GOTERM_BP_5	GO:0048812~neuron projection morphogenesis	14	7.36842	0.00350421	7473, 4133, 494470, 2044, 6092, 57699, 575, 53335, 25791, 2596, 5457, 1949, 3798, 10752	164	543	16130	2.53582	0.998972	0.590169	0.590169
GOTERM_BP_5	GO:0031175~neuron projection development	18	9.47368	0.00376851	7473, 4133, 494470, 2044, 6092, 1272, 57699, 575, 53335, 25791, 2596, 999, 5457, 1949, 11178, 55118, 3798, 10752	164	817	16130	2.16691	0.999389	0.590169	0.590169
GOTERM_BP_5	GO:0000904~cell morphogenesis involved in differentiation	17	8.94737	0.00402769	7473, 4133, 6423, 6422, 494470, 2044, 6092, 8091, 575, 53335, 25791, 2596, 5457, 1949, 11178, 3798, 10752	164	753	16130	2.22047	0.999633	0.590169	0.590169
GOTERM_BP_5	GO:0008038~neuron recognition	4	2.10526	0.00442508	2596, 6092, 1949, 55118	164	33	16130	11.9217	0.999832	0.590169	0.590169
GOTERM_BP_5	GO:0048667~cell morphogenesis involved in neuron differentiation	13	6.84211	0.00458268	7473, 4133, 494470, 2044, 6092, 575, 53335, 25791, 2596, 5457, 1949, 3798, 10752	164	496	16130	2.57782	0.999877	0.590169	0.590169
GOTERM_BP_5	GO:0034694~response to prostaglandin	4	2.10526	0.00481771	1646, 5729, 6366, 6422	164	34	16130	11.571	0.999923	0.590169	0.590169
GOTERM_BP_5	GO:0061564~axon development	12	6.31579	0.005605	7473, 575, 53335, 2596, 5457, 494470, 2044, 6092, 1949, 3798, 55118, 10752	164	445	16130	2.65223	0.999984	0.646224	0.646224
GOTERM_BP_5	GO:0046189~phenol-containing compound biosynthetic process	4	2.10526	0.00659489	434, 1001, 3067, 1638	164	38	16130	10.353	0.999998	0.692406	0.692406
GOTERM_BP_5	GO:0048513~animal organ development	46	24.2105	0.0067121	6493, 9547, 1000, 2155, 6092, 8091, 4629, 56975, 2006, 256764, 2323, 150356, 1310, 1134, 10891, 5457, 999, 1717, 10232, 1638, 4308, 7473, 338382, 6423, 7039, 6422, 63951, 388662, 2044, 1493, 1272, 1271, 6261, 114836, 79784, 760, 3205, 864, 3488, 1001, 3983, 1829, 55118, 56704, 4318, 10468	164	3129	16130	1.44592	0.999998	0.692406	0.692406
GOTERM_BP_5	GO:0007411~axon guidance	8	4.21053	0.00764428	7473, 2596, 494470, 2044, 6092, 1949, 3798, 10752	164	223	16130	3.52838	1	0.724184	0.724184
GOTERM_BP_5	GO:0097485~neuron projection guidance	8	4.21053	0.00775912	7473, 2596, 494470, 2044, 6092, 1949, 3798, 10752	164	224	16130	3.51263	1	0.724184	0.724184
GOTERM_BP_5	GO:0032990~cell part morphogenesis	17	8.94737	0.00862357	7473, 4133, 494470, 2044, 6092, 57699, 79784, 575, 53335, 25791, 2596, 3983, 5457, 1949, 352909, 3798, 10752	164	817	16130	2.04653	1	0.768282	0.768282
GOTERM_BP_5	GO:0051897~positive regulation of protein kinase B signaling	5	2.63158	0.0103709	1646, 6366, 2159, 3488, 2155	164	84	16130	5.85438	1	0.883783	0.883783
GOTERM_BP_5	GO:0033630~positive regulation of cell adhesion mediated by integrin	3	1.57895	0.0124952	6352, 6366, 6423	164	17	16130	17.3565	1	0.958439	0.958439
GOTERM_BP_5	GO:0009966~regulation of signal transduction	40	21.0526	0.0133787	6352, 5046, 1000, 2155, 8091, 149111, 56975, 79931, 930, 54894, 10891, 10297, 5457, 6424, 9518, 5579, 7473, 8784, 6366, 338382, 6423, 7039, 6422, 494470, 23532, 9173, 1646, 147, 2159, 51473, 257106, 25791, 3488, 1001, 80059, 4118, 10267, 56704, 4318, 10468	164	2728	16130	1.44214	1	0.958439	0.958439
GOTERM_BP_5	GO:0000902~cell morphogenesis	22	11.5789	0.013499	7473, 4133, 6423, 6422, 494470, 2044, 6092, 8091, 57699, 79784, 575, 51473, 53335, 25791, 2596, 3983, 5457, 1949, 352909, 11178, 3798, 10752	164	1240	16130	1.74498	1	0.958439	0.958439
GOTERM_BP_5	GO:0002696~positive regulation of leukocyte activation	9	4.73684	0.0138512	919, 6352, 6366, 2323, 3123, 1493, 1949, 3120, 9173	164	311	16130	2.84625	1	0.958439	0.958439
GOTERM_BP_5	GO:0042438~melanin biosynthetic process	3	1.57895	0.0139647	434, 1001, 1638	164	18	16130	16.3923	1	0.958439	0.958439
GOTERM_BP_5	GO:0043491~protein kinase B signaling	6	3.15789	0.015082	1646, 6352, 6366, 2159, 3488, 2155	164	143	16130	4.12673	1	0.958439	0.958439
GOTERM_BP_5	GO:0030111~regulation of Wnt signaling pathway	9	4.73684	0.0151138	7473, 51473, 6423, 6422, 54894, 1000, 10297, 6424, 8091	164	316	16130	2.80121	1	0.958439	0.958439
GOTERM_BP_5	GO:0048858~cell projection morphogenesis	16	8.42105	0.015159	7473, 4133, 494470, 2044, 6092, 57699, 575, 53335, 25791, 2596, 3983, 5457, 1949, 352909, 3798, 10752	164	797	16130	1.97448	1	0.958439	0.958439
GOTERM_BP_5	GO:0050867~positive regulation of cell activation	9	4.73684	0.0161825	919, 6352, 6366, 2323, 3123, 1493, 1949, 3120, 9173	164	320	16130	2.7662	1	0.977944	0.977944
GOTERM_BP_5	GO:0030178~negative regulation of Wnt signaling pathway	7	3.68421	0.0164654	6423, 6422, 54894, 1000, 10297, 6424, 8091	164	201	16130	3.42525	1	0.977944	0.977944
GOTERM_BP_5	GO:0006582~melanin metabolic process	3	1.57895	0.0171148	434, 1001, 1638	164	20	16130	14.753	1	0.982597	0.982597
GOTERM_BP_5	GO:0043066~negative regulation of apoptotic process	16	8.42105	0.0187326	8784, 6352, 6366, 6423, 9214, 7039, 6422, 8091, 23532, 1271, 2323, 10891, 5457, 5139, 10752, 4318	164	818	16130	1.92379	1	0.982597	0.982597
GOTERM_BP_5	GO:0051851~modification by host of symbiont morphology or physiology	4	2.10526	0.0189967	6352, 1511, 820, 8091	164	56	16130	7.02526	1	0.982597	0.982597
GOTERM_BP_5	GO:0050870~positive regulation of T cell activation	7	3.68421	0.0200659	919, 6352, 6366, 3123, 1493, 1949, 3120	164	210	16130	3.27846	1	0.982597	0.982597
GOTERM_BP_5	GO:2000041~negative regulation of planar cell polarity pathway involved in axis elongation	2	1.05263	0.0201093	6423, 6422	164	2	16130	98.3537	1	0.982597	0.982597
GOTERM_BP_5	GO:2000040~regulation of planar cell polarity pathway involved in axis elongation	2	1.05263	0.0201093	6423, 6422	164	2	16130	98.3537	1	0.982597	0.982597
GOTERM_BP_5	GO:0010942~positive regulation of cell death	13	6.84211	0.0204136	6352, 6423, 6422, 1493, 8091, 25791, 10891, 5457, 6424, 1917, 4314, 4118, 4318	164	607	16130	2.10642	1	0.982597	0.982597
GOTERM_BP_5	GO:0043069~negative regulation of programmed cell death	16	8.42105	0.0208457	8784, 6352, 6366, 6423, 9214, 7039, 6422, 8091, 23532, 1271, 2323, 10891, 5457, 5139, 10752, 4318	164	829	16130	1.89826	1	0.982597	0.982597
GOTERM_BP_5	GO:0050767~regulation of neurogenesis	14	7.36842	0.0210556	7473, 6423, 6422, 1000, 6092, 8091, 1272, 57699, 53335, 25791, 5457, 11178, 1638, 53637	164	682	16130	2.01899	1	0.982597	0.982597
GOTERM_BP_5	GO:1903039~positive regulation of leukocyte cell-cell adhesion	7	3.68421	0.0234939	919, 6352, 6366, 3123, 1493, 1949, 3120	164	218	16130	3.15814	1	1	1
GOTERM_BP_5	GO:0051960~regulation of nervous system development	15	7.89474	0.0240713	7473, 6423, 6422, 1000, 6092, 8091, 1272, 57699, 575, 53335, 25791, 5457, 11178, 1638, 53637	164	769	16130	1.91847	1	1	1
GOTERM_BP_5	GO:0071379~cellular response to prostaglandin stimulus	3	1.57895	0.0242164	1646, 5729, 6422	164	24	16130	12.2942	1	1	1
GOTERM_BP_5	GO:0002687~positive regulation of leukocyte migration	5	2.63158	0.0246709	8784, 6352, 6366, 9547, 2155	164	109	16130	4.51164	1	1	1
GOTERM_BP_5	GO:0050801~ion homeostasis	14	7.36842	0.0251256	66002, 6352, 6366, 6543, 6261, 5729, 771, 760, 147, 930, 6424, 5579, 56704, 4308	164	699	16130	1.96989	1	1	1
GOTERM_BP_5	GO:0043269~regulation of ion transport	12	6.31579	0.0251867	760, 6352, 930, 30818, 10891, 338440, 6424, 1272, 3787, 56704, 4318, 149111	164	554	16130	2.1304	1	1	1
GOTERM_BP_5	GO:0055085~transmembrane transport	22	11.5789	0.0255859	6366, 30818, 6543, 338440, 388662, 6261, 220963, 149111, 760, 121601, 2567, 2555, 930, 1134, 10891, 3775, 3787, 4118, 6527, 56704, 4318, 4308	164	1322	16130	1.63675	1	1	1
GOTERM_BP_5	GO:0051251~positive regulation of lymphocyte activation	8	4.21053	0.0267766	919, 6352, 6366, 2323, 3123, 1493, 1949, 3120	164	287	16130	2.74157	1	1	1
GOTERM_BP_5	GO:0001501~skeletal system development	11	5.78947	0.0272763	56975, 3205, 864, 150356, 6423, 1310, 6422, 2134, 8091, 6261, 4318	164	490	16130	2.20794	1	1	1
GOTERM_BP_5	GO:0030574~collagen catabolic process	4	2.10526	0.0280397	4320, 1310, 4314, 4318	164	65	16130	6.05253	1	1	1
GOTERM_BP_5	GO:2000403~positive regulation of lymphocyte migration	3	1.57895	0.0281442	6352, 6366, 9547	164	26	16130	11.3485	1	1	1
GOTERM_BP_5	GO:0008217~regulation of blood pressure	6	3.15789	0.0297584	66002, 1359, 1511, 147, 64167, 51752	164	171	16130	3.45101	1	1	1
GOTERM_BP_5	GO:0046649~lymphocyte activation	13	6.84211	0.0301322	919, 6352, 6366, 6422, 3123, 1493, 3120, 114836, 962, 2323, 5579, 1949, 924	164	643	16130	1.98849	1	1	1
GOTERM_BP_5	GO:0030900~forebrain development	9	4.73684	0.0304728	1000, 10891, 5457, 999, 2044, 8091, 6092, 55118, 1638	164	361	16130	2.45203	1	1	1
GOTERM_BP_5	GO:0043065~positive regulation of apoptotic process	12	6.31579	0.0308147	6352, 25791, 6423, 6422, 10891, 5457, 6424, 1917, 1493, 8091, 4118, 4318	164	572	16130	2.06336	1	1	1
GOTERM_BP_5	GO:0007167~enzyme linked receptor protein signaling pathway	17	8.94737	0.0320556	5046, 6423, 7039, 6422, 2155, 494470, 2044, 25791, 3488, 1001, 9518, 54845, 5579, 1949, 924, 10468, 4318	164	954	16130	1.75263	1	1	1
GOTERM_BP_5	GO:0043068~positive regulation of programmed cell death	12	6.31579	0.0325265	6352, 25791, 6423, 6422, 10891, 5457, 6424, 1917, 1493, 8091, 4118, 4318	164	577	16130	2.04548	1	1	1
GOTERM_BP_5	GO:0010771~negative regulation of cell morphogenesis involved in differentiation	5	2.63158	0.0326227	7473, 53335, 25791, 6423, 6422	164	119	16130	4.13251	1	1	1
GOTERM_BP_5	GO:0034220~ion transmembrane transport	17	8.94737	0.0345003	6366, 30818, 6543, 338440, 6261, 149111, 121601, 2567, 2555, 930, 1134, 10891, 3775, 3787, 56704, 4318, 4308	164	963	16130	1.73625	1	1	1
GOTERM_BP_5	GO:0060538~skeletal muscle organ development	6	3.15789	0.0347469	79784, 2006, 1310, 1134, 1271, 6261	164	178	16130	3.31529	1	1	1
GOTERM_BP_5	GO:0045165~cell fate commitment	7	3.68421	0.0370284	7473, 6423, 2596, 6422, 10297, 5457, 114836	164	243	16130	2.83323	1	1	1
GOTERM_BP_5	GO:0070489~T cell aggregation	10	5.26316	0.037519	919, 6352, 6366, 962, 3123, 1493, 1949, 3120, 924, 114836	164	446	16130	2.20524	1	1	1
GOTERM_BP_5	GO:0060548~negative regulation of cell death	16	8.42105	0.038156	8784, 6352, 6366, 6423, 9214, 7039, 6422, 8091, 23532, 1271, 2323, 10891, 5457, 5139, 10752, 4318	164	897	16130	1.75436	1	1	1
GOTERM_BP_5	GO:0060047~heart contraction	7	3.68421	0.0383471	7136, 147, 30818, 6543, 1829, 3775, 6261	164	245	16130	2.8101	1	1	1
GOTERM_BP_5	GO:0016486~peptide hormone processing	3	1.57895	0.038973	1359, 1511, 5046	164	31	16130	9.5181	1	1	1
GOTERM_BP_5	GO:0051896~regulation of protein kinase B signaling	5	2.63158	0.0389844	1646, 6366, 2159, 3488, 2155	164	126	16130	3.90292	1	1	1
GOTERM_BP_5	GO:1900378~positive regulation of secondary metabolite biosynthetic process	2	1.05263	0.0398166	434, 1001	164	4	16130	49.1768	1	1	1
GOTERM_BP_5	GO:0048023~positive regulation of melanin biosynthetic process	2	1.05263	0.0398166	434, 1001	164	4	16130	49.1768	1	1	1
GOTERM_BP_5	GO:0032412~regulation of ion transmembrane transporter activity	6	3.15789	0.0398442	10891, 338440, 3787, 56704, 4318, 149111	164	185	16130	3.18985	1	1	1
GOTERM_BP_5	GO:0022409~positive regulation of cell-cell adhesion	7	3.68421	0.0401055	919, 6352, 6366, 3123, 1493, 1949, 3120	164	248	16130	2.77611	1	1	1
GOTERM_BP_5	GO:0010647~positive regulation of cell communication	24	12.6316	0.0404971	7473, 8784, 6352, 6366, 6423, 7039, 6543, 6422, 1000, 2155, 3123, 494470, 1646, 760, 2159, 147, 51473, 3488, 1001, 9518, 6424, 5579, 4118, 4318	164	1555	16130	1.518	1	1	1
GOTERM_BP_5	GO:0070486~leukocyte aggregation	10	5.26316	0.0412373	919, 6352, 6366, 962, 3123, 1493, 1949, 3120, 924, 114836	164	454	16130	2.16638	1	1	1
GOTERM_BP_5	GO:0007416~synapse assembly	5	2.63158	0.0429162	575, 1000, 5457, 999, 6092	164	130	16130	3.78283	1	1	1
GOTERM_BP_5	GO:0042981~regulation of apoptotic process	22	11.5789	0.0435624	8784, 6352, 6366, 6423, 9214, 7039, 6422, 1493, 8091, 23532, 1271, 2323, 25791, 10891, 9518, 5457, 6424, 1917, 5139, 10752, 4118, 4318	164	1400	16130	1.54556	1	1	1
GOTERM_BP_5	GO:0010165~response to X-ray	3	1.57895	0.0436801	6423, 6422, 8091	164	33	16130	8.94124	1	1	1
GOTERM_BP_5	GO:0022898~regulation of transmembrane transporter activity	6	3.15789	0.0438123	10891, 338440, 3787, 56704, 4318, 149111	164	190	16130	3.10591	1	1	1
GOTERM_BP_5	GO:0006915~apoptotic process	26	13.6842	0.046424	6352, 5521, 30818, 6092, 8091, 1776, 2323, 10891, 5457, 6424, 1917, 5579, 5139, 10752, 8784, 6366, 6423, 9214, 7039, 6422, 1493, 23532, 1271, 25791, 4118, 4318	164	1747	16130	1.46376	1	1	1
GOTERM_BP_5	GO:0043067~regulation of programmed cell death	22	11.5789	0.0472904	8784, 6352, 6366, 6423, 9214, 7039, 6422, 1493, 8091, 23532, 1271, 2323, 25791, 10891, 9518, 5457, 6424, 1917, 5139, 10752, 4118, 4318	164	1413	16130	1.53134	1	1	1
GOTERM_BP_5	GO:0002694~regulation of leukocyte activation	10	5.26316	0.0483317	919, 6352, 6366, 2323, 6422, 3123, 1493, 1949, 3120, 9173	164	468	16130	2.10157	1	1	1
GOTERM_BP_5	GO:0003009~skeletal muscle contraction	3	1.57895	0.0485865	79784, 7136, 1134	164	35	16130	8.43031	1	1	1
GOTERM_BP_5	GO:0031052~chromosome breakage	2	1.05263	0.0495221	930, 8091	164	5	16130	39.3415	1	1	1
GOTERM_BP_5	GO:0007598~blood coagulation, extrinsic pathway	2	1.05263	0.0495221	2159, 2155	164	5	16130	39.3415	1	1	1
GOTERM_BP_5	GO:0061588~calcium activated phospholipid scrambling	2	1.05263	0.0495221	121601, 338440	164	5	16130	39.3415	1	1	1
GOTERM_BP_5	GO:2000051~negative regulation of non-canonical Wnt signaling pathway	2	1.05263	0.0495221	6423, 6422	164	5	16130	39.3415	1	1	1
GOTERM_BP_5	GO:0031049~programmed DNA elimination	2	1.05263	0.0495221	930, 8091	164	5	16130	39.3415	1	1	1
GOTERM_BP_5	GO:0045444~fat cell differentiation	6	3.15789	0.0496778	4320, 6423, 6422, 10891, 51752, 8091	164	197	16130	2.99554	1	1	1
GOTERM_BP_5	GO:0009100~glycoprotein metabolic process	9	4.73684	0.0499043	27087, 29906, 6366, 5046, 2134, 200810, 8708, 10267, 387923	164	399	16130	2.2185	1	1	1
GOTERM_BP_5	GO:0030510~regulation of BMP signaling pathway	4	2.10526	0.0502873	5046, 6423, 6422, 494470	164	82	16130	4.79774	1	1	1
GOTERM_BP_5	GO:0002690~positive regulation of leukocyte chemotaxis	4	2.10526	0.0502873	6352, 6366, 9547, 2155	164	82	16130	4.79774	1	1	1
GOTERM_BP_5	GO:0034762~regulation of transmembrane transport	9	4.73684	0.0541987	760, 930, 30818, 10891, 338440, 3787, 56704, 4318, 149111	164	406	16130	2.18025	1	1	1
GOTERM_BP_5	GO:0032409~regulation of transporter activity	6	3.15789	0.0562226	10891, 338440, 3787, 56704, 4318, 149111	164	204	16130	2.89275	1	1	1
GOTERM_BP_5	GO:0051249~regulation of lymphocyte activation	9	4.73684	0.0574075	919, 6352, 6366, 2323, 6422, 3123, 1493, 1949, 3120	164	411	16130	2.15373	1	1	1
GOTERM_BP_5	GO:0055082~cellular chemical homeostasis	13	6.84211	0.0579093	6352, 6366, 6543, 3123, 6261, 5729, 760, 147, 930, 10891, 5579, 56704, 4308	164	713	16130	1.79326	1	1	1
GOTERM_BP_5	GO:0010975~regulation of neuron projection development	9	4.73684	0.0587242	7473, 57699, 53335, 25791, 6423, 6422, 6092, 1272, 11178	164	413	16130	2.1433	1	1	1
GOTERM_BP_5	GO:0003402~planar cell polarity pathway involved in axis elongation	2	1.05263	0.05913	6423, 6422	164	6	16130	32.7846	1	1	1
GOTERM_BP_5	GO:0071798~response to prostaglandin D	2	1.05263	0.05913	1646, 5729	164	6	16130	32.7846	1	1	1
GOTERM_BP_5	GO:0048640~negative regulation of developmental growth	4	2.10526	0.0596879	7473, 53335, 6423, 6422	164	88	16130	4.47062	1	1	1
GOTERM_BP_5	GO:0090087~regulation of peptide transport	6	3.15789	0.0612725	760, 6352, 6422, 3123, 2044, 8091	164	209	16130	2.82355	1	1	1
GOTERM_BP_5	GO:0030199~collagen fibril organization	3	1.57895	0.0616605	4320, 150356, 6423	164	40	16130	7.37652	1	1	1
GOTERM_BP_5	GO:0035136~forelimb morphogenesis	3	1.57895	0.0616605	7473, 3205, 494470	164	40	16130	7.37652	1	1	1
GOTERM_BP_5	GO:0007159~leukocyte cell-cell adhesion	10	5.26316	0.061668	919, 6352, 6366, 962, 3123, 1493, 1949, 3120, 924, 114836	164	491	16130	2.00313	1	1	1
GOTERM_BP_5	GO:0007009~plasma membrane organization	7	3.68421	0.0624097	121601, 401647, 30818, 1000, 338440, 999, 10267	164	277	16130	2.48547	1	1	1
GOTERM_BP_5	GO:0098660~inorganic ion transmembrane transport	13	6.84211	0.0639887	6366, 30818, 6543, 338440, 6261, 121601, 2567, 2555, 930, 3775, 3787, 56704, 4308	164	725	16130	1.76358	1	1	1
GOTERM_BP_5	GO:0043413~macromolecule glycosylation	7	3.68421	0.0641549	27087, 29906, 2134, 200810, 8708, 10267, 387923	164	279	16130	2.46765	1	1	1
GOTERM_BP_5	GO:0090092~regulation of transmembrane receptor protein serine/threonine kinase signaling pathway	6	3.15789	0.0641729	5046, 6423, 6422, 494470, 9518, 10468	164	212	16130	2.78359	1	1	1
GOTERM_BP_5	GO:0007140~male meiosis	3	1.57895	0.0644046	122402, 64180, 254528	164	41	16130	7.19661	1	1	1
GOTERM_BP_5	GO:0014706~striated muscle tissue development	8	4.21053	0.0650498	79784, 4629, 2006, 1310, 1134, 5457, 1829, 6261	164	350	16130	2.24808	1	1	1
GOTERM_BP_5	GO:0008406~gonad development	6	3.15789	0.0651953	3205, 6423, 6422, 63951, 8091, 6092	164	213	16130	2.77053	1	1	1
GOTERM_BP_5	GO:0002062~chondrocyte differentiation	4	2.10526	0.0663798	864, 150356, 6423, 8091	164	92	16130	4.27625	1	1	1
GOTERM_BP_5	GO:0009101~glycoprotein biosynthetic process	8	4.21053	0.0682311	27087, 29906, 6366, 2134, 200810, 8708, 10267, 387923	164	354	16130	2.22268	1	1	1
GOTERM_BP_5	GO:2000503~positive regulation of natural killer cell chemotaxis	2	1.05263	0.0686414	6352, 9547	164	7	16130	28.101	1	1	1
GOTERM_BP_5	GO:0048021~regulation of melanin biosynthetic process	2	1.05263	0.0686414	434, 1001	164	7	16130	28.101	1	1	1
GOTERM_BP_5	GO:1900376~regulation of secondary metabolite biosynthetic process	2	1.05263	0.0686414	434, 1001	164	7	16130	28.101	1	1	1
GOTERM_BP_5	GO:0006812~cation transport	16	8.42105	0.0687135	6352, 6366, 30818, 6543, 1272, 6261, 930, 1134, 5579, 3775, 3787, 10267, 6527, 56704, 4318, 4308	164	975	16130	1.61401	1	1	1
GOTERM_BP_5	GO:0045137~development of primary sexual characteristics	6	3.15789	0.0705277	3205, 6423, 6422, 63951, 8091, 6092	164	218	16130	2.70698	1	1	1
GOTERM_BP_5	GO:0030307~positive regulation of cell growth	5	2.63158	0.0710068	7473, 57699, 53335, 6423, 6422	164	154	16130	3.1933	1	1	1
GOTERM_BP_5	GO:0070085~glycosylation	7	3.68421	0.0733097	27087, 29906, 2134, 200810, 8708, 10267, 387923	164	289	16130	2.38227	1	1	1
GOTERM_BP_5	GO:0002685~regulation of leukocyte migration	5	2.63158	0.074249	8784, 6352, 6366, 9547, 2155	164	156	16130	3.15236	1	1	1
GOTERM_BP_5	GO:0045765~regulation of angiogenesis	6	3.15789	0.0749224	575, 820, 6423, 6422, 51752, 5579	164	222	16130	2.65821	1	1	1
GOTERM_BP_5	GO:0006873~cellular ion homeostasis	11	5.78947	0.0751678	5729, 760, 6352, 147, 6366, 930, 6543, 5579, 56704, 6261, 4308	164	588	16130	1.83995	1	1	1
GOTERM_BP_5	GO:0007156~homophilic cell adhesion via plasma membrane adhesion molecules	5	2.63158	0.0778073	1001, 1000, 1829, 999, 6092	164	159	16130	3.09288	1	1	1
GOTERM_BP_5	GO:0051873~killing by host of symbiont cells	2	1.05263	0.0780572	1511, 820	164	8	16130	24.5884	1	1	1
GOTERM_BP_5	GO:0051852~disruption by host of symbiont cells	2	1.05263	0.0780572	1511, 820	164	8	16130	24.5884	1	1	1
GOTERM_BP_5	GO:0060028~convergent extension involved in axis elongation	2	1.05263	0.0780572	6423, 6422	164	8	16130	24.5884	1	1	1
GOTERM_BP_5	GO:0007517~muscle organ development	8	4.21053	0.0783294	79784, 2006, 1310, 1134, 5457, 1271, 56704, 6261	164	366	16130	2.14981	1	1	1
GOTERM_BP_5	GO:0006941~striated muscle contraction	5	2.63158	0.0805966	79784, 7136, 147, 1134, 1829	164	161	16130	3.05446	1	1	1
GOTERM_BP_5	GO:0050679~positive regulation of epithelial cell proliferation	5	2.63158	0.0805966	6352, 7039, 6422, 1001, 8091	164	161	16130	3.05446	1	1	1
GOTERM_BP_5	GO:0002688~regulation of leukocyte chemotaxis	4	2.10526	0.0807359	6352, 6366, 9547, 2155	164	100	16130	3.93415	1	1	1
GOTERM_BP_5	GO:0003044~regulation of systemic arterial blood pressure mediated by a chemical signal	3	1.57895	0.0816809	1359, 1511, 147	164	47	16130	6.27789	1	1	1
GOTERM_BP_5	GO:0050851~antigen receptor-mediated signaling pathway	6	3.15789	0.0819071	919, 930, 3123, 1493, 5579, 3120	164	228	16130	2.58825	1	1	1
GOTERM_BP_5	GO:0051209~release of sequestered calcium ion into cytosol	4	2.10526	0.0826181	6366, 930, 56704, 6261	164	101	16130	3.89519	1	1	1
GOTERM_BP_5	GO:0051283~negative regulation of sequestering of calcium ion	4	2.10526	0.0826181	6366, 930, 56704, 6261	164	101	16130	3.89519	1	1	1
GOTERM_BP_5	GO:0050863~regulation of T cell activation	7	3.68421	0.0831767	919, 6352, 6366, 3123, 1493, 1949, 3120	164	299	16130	2.30259	1	1	1
GOTERM_BP_5	GO:0009968~negative regulation of signal transduction	17	8.94737	0.0843472	6352, 338382, 6423, 6422, 1000, 8091, 23532, 9173, 79931, 3488, 54894, 80059, 10297, 6424, 5579, 10468, 4318	164	1089	16130	1.53536	1	1	1
GOTERM_BP_5	GO:0009967~positive regulation of signal transduction	21	11.0526	0.0844319	7473, 8784, 6352, 6366, 6423, 7039, 6422, 1000, 2155, 494470, 1646, 2159, 147, 51473, 3488, 1001, 9518, 6424, 5579, 4118, 4318	164	1428	16130	1.44638	1	1	1
GOTERM_BP_5	GO:0090090~negative regulation of canonical Wnt signaling pathway	5	2.63158	0.0863684	6423, 6422, 1000, 10297, 6424	164	165	16130	2.98041	1	1	1
GOTERM_BP_5	GO:0007420~brain development	12	6.31579	0.0867609	7473, 1000, 10891, 5457, 388662, 999, 2044, 8091, 6092, 1272, 55118, 1638	164	684	16130	1.7255	1	1	1
GOTERM_BP_5	GO:0071415~cellular response to purine-containing compound	2	1.05263	0.0873784	10891, 6261	164	9	16130	21.8564	1	1	1
GOTERM_BP_5	GO:0090244~Wnt signaling pathway involved in somitogenesis	2	1.05263	0.0873784	6423, 6422	164	9	16130	21.8564	1	1	1
GOTERM_BP_5	GO:0008016~regulation of heart contraction	6	3.15789	0.0881507	147, 30818, 6543, 1829, 3775, 6261	164	233	16130	2.53271	1	1	1
GOTERM_BP_5	GO:1902656~calcium ion import into cytosol	4	2.10526	0.0903334	6366, 930, 56704, 6261	164	105	16130	3.74681	1	1	1
GOTERM_BP_5	GO:0071363~cellular response to growth factor stimulus	11	5.78947	0.0905495	56975, 6352, 5046, 6423, 6422, 10891, 494470, 54845, 9518, 5139, 5579	164	610	16130	1.77359	1	1	1
GOTERM_BP_5	GO:1902531~regulation of intracellular signal transduction	24	12.6316	0.0962612	8784, 6352, 6366, 6423, 7039, 6422, 1000, 2155, 8091, 9173, 1646, 2159, 147, 79931, 257106, 25791, 3488, 930, 80059, 9518, 5457, 5579, 56704, 4318	164	1714	16130	1.37718	1	1	1
GOTERM_BP_5	GO:0048672~positive regulation of collateral sprouting	2	1.05263	0.096606	7473, 53335	164	10	16130	19.6707	1	1	1
GOTERM_BP_5	GO:0007369~gastrulation	5	2.63158	0.0974271	7473, 6423, 6422, 8091, 4318	164	172	16130	2.85912	1	1	1
GOTERM_BP_5	GO:1903037~regulation of leukocyte cell-cell adhesion	7	3.68421	0.0981715	919, 6352, 6366, 3123, 1493, 1949, 3120	164	313	16130	2.1996	1	1	1
